# Supplementary material for: Biomolecular analyses reveal the age, sex and species identity of a near-intact Pleistocene bird carcass
Source: Commun Biol. 2020 Feb 21;3:84. doi: 10.1038/s42003-020-0806-7 (PMC7035339; doi:10.1038/s42003-020-0806-7)
Supplement: Supplementary file 2 — Supplementary Data 1 [file 42003_2020_806_MOESM2_ESM.txt]

>E.alp.elwesi_Xizang_Tibet
GGCCTCCTACTAGCCATACATTACACCGCAGACACTTCCCTAGCCTTCGCCTCCGTCGCACACATCTGCCGAAACGTCCAATTCGGATGACTAATCCGAAACCTCCACGCAAACGGAGCTTCTTTCTTTTTCATTTGCATCTACTTCCACATCGGCCGAGGTTTCTACTACGGCTCATACCTAAACAAAGAAACCTGAAACGTCGGAGTCGTTCTCCTCCTAGCCCTCATAGCAACCGCTTTCGTTGGATACGTACTCCCTTGAGGACAAATATCATTCTGAGGCGCCACGGTAATCACAAACCTATTCTCAGCAATCCCATACATCGGCCAAACCCTAGTAGAATGAGCATGAGGTGGATTCTCAGTAGACAACCCCACCCTTACCCGATTCTTTGCCCTTCACTTCCTCCTTCCATTCCTCATCGCAGGACTAACACTAGTCCACCTCACCTTTCTCCACGAAACAGGATCAAACAACCCCCTAGGCATCCCATCAGATTGCGACAAAATCCCCTTCCACCCATACTACTCCACAAAAGACATTCTAGGGTTCGCCCTCCTACTCATCCTCCTCGCCACTCTTGCCCTATTTTCCCCAAACCTCCTAGGAGACCCAGAAAACTTCACACCAGCCAACCCACTAGCTACGCCCCCTCATATCAAACCCGAATGATACTTCCTCTTTGCATATGCCATTCTTCGATCCATCCCCAACAAACTAGGCGGAGTACTAGCACTCGCCGCCTCAGTCCTAGTCCTATTCCTCATCCCCCTCCTGCACACCTCTAAACTACGCTCAATAACTTTCCGCCCCCTCTCACAAATCCTATTCTGAACTCTAGTAGCCAACCTCCTTATCCTAACCTGAGTAGGCAGCCNNNNNNNNNNNNNNNNNNNNNNNNNNNNNNNNNNNNNNNNNNNNNNNNNNNNNNNNNNNNNNNNNNNNNNNNNNNNNNNNNNNNNNNNNNNNNNNNNNNNNNNNNNNNNNNNNNNNATGAACCCCCAAGCAAAACTAATCTTCGTCTCCAGCCTACTCCTAGGAACCACCATCGTAATCTCAAGTAACCACTGAATCACCGCCTGAGCCGGACTCGAAATCAACACTCTAGCCATCCTCCCCCTGATCTCAAAATCCCACCACCCCCGAGCTATCGAAGCCGCCACCAAATACTTCCTCACACAAGCAGCCGCCTCCGCCCTTTTACTGTTCTCCAGCATAACAAATGCCTGACACACAGGACAATGAGACATTACCCAAATAACCCACCCAACATCATGCCTCATCCTAACCTCCGCCCTTGCAATAAAATTAGGACTAGTACCATTCCACTTCTGATTCCCCGAAGTCCTCCAAGGCTCTCCCCTCATCACTGGCCTACTGCTCTCCACAGCCATAAAACTTCCACCAATCGCACTACTTTATATAACCGCCCAATCCCTAAACCCAACAGTATTAACCGGCATGGCCATCCTATCCGCAGCTCTGGGGGGCTGAATAGGGCTAAACCAAACACAAATCCGAAAAATCCTAGCCTTCTCCTCTATTTCCCACCTGGGATGAATAGCTATCATCCTAATCTATAGCCCCAAACTCACCCTATTAAACTTCTACCTATACACCCTAATAACTGCAGCCGTCTTCCTCACCCTAAACTCAACCAACACCACAAAACTATCTACCCTGATAACTTCATGAACCAAAGCCCCTGCACTTAGTGCAATACTCATACTAACCCTATTATCCCTAGCAGGCCTACCGCCCTTAACAGGGTTCCTCCCCAAATGACTTATCATTCAAGAACTGACTAAACAGGAAATAACCCCTGCAGCAACTATCATTGCACTTCTCTCCCTCCTAGGACTGTTTTTCTACCTCCGCCTTGCATACTGTGCAACAATTACACTGCCCCCACACTCCACAAATCACATAAAACAGTGGCATACCAACAAACCCATTCCCTCCTCAATTGCCATCCTAACCGTCCTATCCACGACACTCCTCCCCCTATCCCCTATAATCTCCCCCACCATC
>E.alp.atlas_Morocco
GGCCTCCTACTAGCCATGCATTACACCGCAGACACTTCCCTAGCCTTTGCCTCCGTCGCACATATCTGCCGAAACGTTCAATTCGGATGACTAATCCGAAACCTCCACGCAAACGGAGCCTCTTTCTTCTTCATTTGCATCTACTTCCACATTGGCCGAGGTTTCTACTACGGTTCATATCTAAACAAAGAGACCTGAAACGTCGGAGTCGTTCTCCTTCTAGCTCTCATAGCAACCGCCTTCGTCGGATACGTACTTCCTTGAGGACAAATATCCTTCTGAGGCGCCACAGTAATCACAAACCTATTCTCAGCAATCCCATACATCGGCCAAACCCTAGTAGAATGAGCATGAGGTGGATTCTCAGTAGACAACCCCACCCTCACTCGATTCTTTGCCCTTCACTTCCTCCTTCCATTCCTCATCGCAGGACTAACACTAGTCCACCTTACCTTCCTTCACGAAACAGGATCAAACAACCCCCTAGGTATCCCATCAGATTGCGACAAAATCCCTTTCCACCCGTACTACTCCACAAAAGACATTCTAGGGTTCGCCCTCCTGCTCATCCTCCTCACCACTCTCGCTCTATTTTCCCCAAACCTCCTAGGAGACCCAGAAAACTTCACACCAGCCAACCCTCTGGCCACACCCCCTCACATCAAACCCGAATGATACTTCCTCTTCGCATACGCCATTCTACGATCCATTCCCAACAAACTAGGCGGGGTACTAGCACTCGCCGCCTCAGTCCTAGTCCTGTTCCTCATCCCCCTCCTACACACCTCTAAACTGCGCTCAATAACCTTCCGCCCCCTCTCACAAATCCTATTCTGAACGCTAGTAGCCAACCTCCTAATCCTAACCTGAGTAGGCAGCCAACCAGTCGAACATCCATTCATCATCATCGGCCAGCTAGCCTCCCTCTCCTACTTCACAATTATCCTAGTCCTATTCCCCCTTGTCTCCATCCTAGAAAACAAGCTACTAAAACTCATGAACCCCCAAGCAAAACTGATCTTCGCCTCTAGCCTCCTCCTAGGAACCACCATCGTAATCTCAAGCAACCACTGAATCACCGCCTGAGCCGGGCTCGAAATCAACACTCTAGCCATCCTCCCTCTGATCTCAAAATCCCACCACCCCCGAGCTATCGAAGCCGCCACCAAATACTTCCTCACACAAGCAACCGCCTCCGCCCTTTTACTGTTCTCCAGCATAACAAATGCCTGACACACAGGACAATGAGACATTACCCAAATAACCCACCCAACATCATGCCTCATCCTAACCTCCGCCCTTGCAATAAAACTAGGACTAGTCCCATTCCACTTCTGATTCCCCGAAGTCCTCCAAGGCTCCCCCCTCATCACTGGCCTACTACTATCCACAGCCATAAAACTACCACCAATCACACTACTCTATATAACCGCTCAATCCCTAAACCCAACAGTGCTAACCGGCATAGCCATTCTATCAGCAGCACTGGGGGGCTGAATAGGGCTAAACCAGACACAAGTCCGAAAAATTCTGGCTTTCTCCTCTATCTCCCACCTTGGGTGAATGGCTATTATCCTAATCTACAACCCTAAACTCACCCTACTAAACTTCTACCTATACACCCTAATAACTGCAACCATCTTCCTCACCCTAAACTCAACCAACACCACAAAACTATCTACCCTAATAACTTCATGAACCAAAGCTCCCGCACTAAGTGCAATGCTCATACTAACTCTACTATCCCTAGCAGGCCTACCGCCCCTAACAGGATTCCTCCCCAAATGACTTATCATTCAAGAACTAACTAAACAGGAAATAACTCCCGCAGCAACTATCATCGCACTTCTCTCCCTCCTAGGACTGTTTTTCTACCTCCGCCTCGCATACTGTGCAACAATTACACTACCCCCACACTCCACAAATCACATAAAACAGTGGCATACCAACAAACCCATTCCCTCCTCAATTGCCATCCTAACCGTCCTATCCACGACACTCCTCCCTCTATCCCCTATAATCTCCCCCACCATC
>E.alp.penicillata_Iran
GGCCTCCTACTAGCCATACATTACACCGCAGACACTTCCCTAGCCTTTGCCTCCGTCGCACATATCTGCCGAAACGTCCAATTCGGATGACTAATCCGAAACCTCCACGCAAACGGAGCCTCTTTCTTTTTCATTTGCATCTACTTCCACATTGGCCGAGGTTTCTACTACGGTTCATATCTAAACAAAGAGACCTGAAACGTCGGAGTCGTTCTCCTTCTAGCTCTCATAGCAACCGCCTTCGTCGGATACGTACTTCCTTGAGGACAAATATCCTTCTGAGGCGCCACAGTAATCACAAACCTATTCTCAGCAATCCCATACATCGGCCAAACCCTAGTAGAATGAGCATGAGGTGGATTCTCAGTAGACAACCCCACCCTCACTCGATTCTTTGCCCTTCACTTCCTCCTTCCATTCCTCATCGCAGGACTAACACTAGTTCACCTTACCTTCCTTCACGAAACAGGATCAAACAACCCCCTAGGCATCCCATCAGACTGCGACAAAATCCCCTTCCACCCGTACTACTCCACAAAAGACATTCTAGGGTTCGCCCTCCTGCTCATCCTCCTCACCACTCTCGCTCTATTTTCCCCAAACCTCCTAGGAGACCCAGAAAACTTCACACCAGCCAACCCACTGGCCACACCCCCTCACATCAAACCCGAATGATACTTCCTCTTCGCATACGCCATTCTACGATCCATTCCCAACAAACTAGGCGGGGTACTAGCACTCGCCGCCTCAGTCCTAGTCCTGTTCCTCATCCCCCTCCTACACACCTCCAAACTACGCTCAATAACCTTCCGCCCCCTCTCACAAATCCTATTCTGAACGCTAGTAGCCAACCTCCTAATCCTAACCTGAGTGGGCAGCCAACCAGTCGAACATCCATTCATCATCATCGGCCAGCTAGCTTCCCTCTCCTACTTCACAATTATCCTAGTCCTATTCCCCCTTGTCTCCATCCTAGAAAACAAGCTACTAAAACTCATGAACCCCCAAGCAAAACTGATCTTCGCCTCTAGCCTCCTCCTAGGAACCACCATCGTAATCTCAAGCAACCACTGAATCACCGCCTGAGCCGGGCTCGAAATCAACACTCTAGCCATCCTCCCTCTGATCTCAAAATCCCACCACCCCCGAGCTATCGAAGCCGCCACCAAATACTTCCTCACACAAGCAACCGCCTCCGCCCTTTTACTGTTCTCCAGCATAACAAATGCCTGACACACAGGACAATGAGACATTACCCAAATAACCCACCCAACGTCATGCCTCATCCTAACCTCCGCCCTTGCAATAAAACTAGGACTAGTCCCATTCCACTTCTGATTCCCCGAAGTCCTCCAAGGCTCCCCCCTTATCACTGGCCTACTACTATCCACAGCCATAAAACTACCACCAATCGCACTACTCTATATAACCGCTCAATCCCTAAACCCAACAGTGCTAACCGGCATAGCCATTCTATCCGCAGCACTGGGGGGCTGAATAGGGCTAAACCAGACACAAGTCCGAAAAATTCTGGCTTTCTCCTCTATCTCCCACCTTGGGTGAATGGCTATTATTCTAATCTACAACCCTAAACTCACCCTACTAAACTTCTACCTATACACCCTAATAACTGCAACCATCTTCCTCACCCTAAACTCAACCAACACCACAAAACTATCTACCCTAATAACTTCATGAACCAAAGCCCCTGCGCTAAGTGCAATGCTCATACTAACTCTACTATCCCTAGCAGGCCTACCACCCCTAACAGGATTCCTCCCCAAATGACTTATCATTCAAGAACTAACTAAACAGGAAATAACTCCCGCAGCAACTATCATCGCACTTCTCTCCCTCCTAGGACTGTTTTTCTACCTCCGCCTCGCATACTGTGCAACAATTACACTACCCCCACACTCCACAAATCACATAAAACAGTGGCATACCAACAAACCCATTCCCTCCTCAATTGCCATCCTAACCGTCCTATCCACAACACTCCTCCCTCTATCCCCTATAATCTCCCCCACCATC
>E.alp.penicillata_Iran_58
GGCCTCCTACTAGCCATACATTACACCGCAGACACTTCCCTAGCCTTTGCCTCCGTCGCACATATCTGCCGAAACGTTCAATTCGGATGACTAATCCGAAACCTCCACGCAAACGGAGCCTCTTTCTTTTTCATTTGCATCTACTTCCACATTGGCCGAGGTTTCTACTACGGTTCATATCTAAACAAAGAGACCTGAAACGTCGGAGTCGTTCTCCTTCTAGCTCTCATAGCAACCGCCTTCGTCGGATACGTACTTCCTTGAGGACAAATATCCTTCTGAGGCGCCACAGTAATCACAAACCTATTCTCAGCAATCCCATACATCGGCCAAACCCTAGTAGAATGAGCATGAGGTGGATTCTCAGTAGACAACCCCACCCTCACTCGATTCTTTGCCCTTCACTTCCTCCTTCCATTCCTCATCGCAGGACTAACACTAGTTCACCTTACCTTCCTTCACGAAACAGGATCAAACAACCCCCTAGGCATCCCATCAGACTGCGACAAAATCCCCTTCCACCCGTACTACTCCACAAAAGACATTCTAGGGTTCGCCCTCCTGCTCATCCTCCTCACCACTCTCGCTCTATTTTCCCCAAACCTCCTAGGAGACCCAGAAAACTTCACACCAGCCAACCCACTGGCCACACCCCCTCACATCAAACCCGAATGATACTTCCTCTTCGCATACGCCATTCTACGATCCATTCCCAACAAACTAGGCGGGGTACTAGCACTCGCCGCCTCAGTCCTAGTCCTGTTCCTCATCCCCCTCCTACACACCTCCAAACTACGCTCAATAACCTTCCGCCCCCTCTCACAAATCCTATTCTGAACGCTAGTAGCCAACCTCCTAATCCTAACCTGAGTGGGCAGCCAACCAGTCGAACAKCCATTCATCATCATCGGCCAGCTAGCCTCCCTCTCCTACTTCACAATTATCCTAGTCCTATTCCCCCTTGTCTCCATCCTAGAAAACAAGCTACTAAAACTCATGAACCCCCAAGCAAAACTGATCTTCGCCTCTAGCCTCCTCCTAGGAACCACCATCGTAATCTCAAGCAACCACTGAATCACCGCCTGAGCCGGGCTCGAAATCAACACTCTAGCCATCCTCCCTCTGATCTCAAAATCCCACCACCCCCGAGCTATCGAAGCCGCCACCAAATACTTCCTCACACAGGCAACCGCCTCCGCCCTTTTACTGTTCTCCAGCATAACAAATGCCTGACACACAGGACAATGAGACATTACCCAAATAACCCACCCAACGTCATGCCTCATCCTAACCTCCGCCCTTGCAATAAAACTAGGACTAGTCCCATTCCACTTCTGATTCCCCGAAGTCCTCCAAGGCTCCCCTCTTATCACTGGCCTACTACTATCCACAGCCATAAAACTACCACCAATCGCACTACTCTATATAACCGCTCAATCCCTAAACCCAACAGTGCTAACCGGCATAGCCATTCTATCCGCAGCACTGGGGGGCTGAATAGGGCTAAACCAGACACAAGTCCGAAAAATTCTGGCTTTCTCCTCTATCTCCCACCTTGGGTGAATGGCTATTATTCTAATCTACAACCCTAAACTCACCCTACTAAACTTCTACCTATACACCCTAATAACTGCAACCATCTTCCTCACCCTAAACTCAACCAACACCACAAAACTATCTACCCTAATAACTTCATGAACCAAAGCCCCTGCGCTAAGTGCAATGCTCATACTAACTCTACTATCCCTAGCAGGCCTACCACCCCTAACAGGATTCCTCCCCAAATGACTTATCATTCAAGAACTAACTAAACAGGAAATAACTCCCGCAGCAACTATCATCGCACTTCTCTCCCTCCTAGGACTGTTTTTCTACCTCCGCCTCGCATACTGTGCAACAATTACACTACCCCCACACTCCACAAATCACATAAAACAGTGGCATACCAACAAACCCATTCCCTCCTCAATTGCCATCCTAACCGTCCTATCCACAACACTCCTCCCTCTATCCCCTATAATCTCCCCCACCATC
>E.alp.penicillata_Iran_63
GGCCTCCTACTAGCCATACATTACACCGCAGACACTTCCCTAGCCTTTGCCTCCGTCGCACATATCTGCCGAAACGTTCAATTCGGATGACTAATCCGAAACCTCCACGCAAACGGAGCCTCTTTCTTTTTCATTTGCATCTACTTCCACATTGGCCGAGGTTTCTACTACGGTTCATATCTAAACAAAGAGACCTGAAACGTCGGAGTCGTTCTCCTTCTAGCTCTCATAGCAACCGCCTTCGTCGGATACGTACTTCCTTGAGGACAAATATCCTTCTGAGGCGCCACAGTAATCACAAACCTATTCTCAGCAATCCCATACATCGGCCAAACCCTAGTAGAATGAGCATGAGGTGGATTCTCAGTAGACAACCCCACCCTCACTCGATTCTTTGCCCTTCACTTCCTCCTTCCGTTCCTCATCGCAGGACTAACACTAGTTCACCTTACCTTCCTTCACGAAACAGGATCAAACAACCCCCTAGGCATCCCATCAGACTGCGACAAAATCCCCTTCCACCCGTACTACTCCACAAAAGATATTCTAGGGTTCGCCCTCCTGCTCATCCTCCTCACCACTCTCGCTCTATTTTCCCCAAACCTCCTAGGAGACCCAGAAAACTTCACACCAGCCAACCCACTAGCCACACCCCCTCACATCAAACCCGAATGATACTTCCTCTTCGCATACGCCATTCTACGATCCATTCCCAACAAACTAGGCGGGGTACTAGCACTCGCCGCCTCAGTCCTAGTCCTATTCCTCATCCCCCTCCTACACACCTCCAAACTACGCTCAATAACCTTCCGCCCCCTCTCACAAATCCTATTCTGAACGCTAGTAGCCAACCTCCTAATCCTAACCTGAGTGGGCAGCCAACCAGTCGAACATCCATTCATCATCATCGGCCAGCTAGCCTCCCTCTCCTACTTCACAATTATCCTAGTCCTATTCCCCCTTGTCTCCATCCTAGAAAACAAGCTACTAAAACTCATGAACCCCCAAGCAAAACTGATCTTCGCCTCTAGCCTCCTCCTAGGAACCACCATCGTAATCTCAAGCAACCACTGAATCACCGCCTGAGCCGGGCTCGAAATCAACACTCTAGCCATCCTCCCTCTGATCTCAAAATCCCACCACCCCCGAGCTATCGAAGCCGCCACCAAATACTTCCTCACACAAGCAACCGCCTCCGCCCTTTTACTGTTCTCCAGCATAACAAATGCCTGACACACAGGACAATGAGACATTACCCAAATAACCCACCCAACGTCATGCCTCATCCTAACCTCCGCCCTTGCAATAAAACTAGGACTAGTCCCATTCCACTTCTGATTCCCCGAAGTCCTCCAAGGCTCCCCTCTTATCACTGGCCTACTACTATCCACAGCCATAAAACTACCACCAATCGCACTACTCTATATAACCGCTCAATCCCTAAACCCAACAGTGCTAACCGGCATAGCCATTCTATCCGCAGCACTGGGGGGCTGAATAGGGCTAAACCAGACACAAGTCCGAAAAATTCTGGCTTTCTCCTCTATCTCCCACCTTGGGTGAATGGCTATTATTCTAATCTACAACCCTAAACTCACCCTACTAAACTTCTACCTATACACCCTAATAACTGCAACCATCTTCCTCACCCTAAACTCAACCAACACCACAAAACTATCTACCCTAATAACTTCATGAACCAAAGCCCCTGCGCTAAGTGCAATGCTCATACTAACTCTACTATCCCTAGCAGGCCTACCACCCCTAACAGGATTCCTCCCCAAATGACTTATCATTCAAGAACTAACTAAACAGGAAATAACTCCCGCAGCAACTATCATCGCACTTCTCTCCCTCCTAGGACTGTTTTTCTACCTCCGCCTCGCATACTGTGCAACAATTACACTACCCCCACACTCCACAAATCACATAAAACAGTGGCATACCAACAAACCCATTCCCTCCTCAATTGCCATCCTAACCGTCCTATCCACAACACTCCTCCCTCTATCCCCTATAATCTCCCCCACCATC
>E.alp.penicillata_Iran_64
GGCCTCCTACTAGCCATACATTACACCGCAGACACTTCCCTAGCCTTTGCCTCCGTCGCACATATCTGCCGAAACGTTCAATTCGGATGACTAATCCGAAACCTCCACGCAAACGGAGCCTCTTTCTTTTTCATTTGCATCTACTTCCACATTGGCCGAGGTTTCTACTACGGTTCATATCTAAACAAAGAGACCTGAAACGTCGGAGTCGTTCTCCTTCTAGCTCTCATAGCAACCGCCTTCGTCGGATACGTACTTCCTTGAGGACAAATATCCTTCTGAGGCGCCACAGTAATCACAAACCTATTCTCAGCAATCCCATACATCGGCCAAACCCTAGTAGAATGAGCATGAGGTGGATTCTCAGTAGACAACCCCACCCTCACTCGATTCTTTGCCCTTCACTTCCTCCTTCCATTCCTCATCGCAGGACTAACACTAGTTCACCTTACCTTCCTTCACGAAACAGGATCAAACAACCCCCTAGGCATCCCATCAGACTGCGACAAAATCCCCTTCCACCCGTACTACTCCACAAAAGACATTCTAGGGTTCGCCCTCCTGCTCATCCTCCTCACCACTCTCGCTCTATTTTCCCCAAACCTCCTAGGAGACCCAGAAAACTTCACACCAGCCAACCCACTGGCCACACCCCCTCACATCAAACCCGAATGATACTTCCTCTTCGCATACGCCATTCTACGATCCATTCCNAACAAACTAGGCGGGGTACTAGCACTCGCCGCCTCAGTCCTAGTCCTGTTCCTCATCCCCCTCCTACACACCTCCAAACTACGCTCAATAACCTTCCGCCCCCTCTCACAAATCCTATTCTGAACGCTAGTAGCCAACCTCCTAATCCTAACCTGAGTGGGCAGCCAACCAGTCGAACATCCATTCATCATCVTCGGCCAGCTAGCCTCCCTCTCCTACTTCACAATTATCCTAGTCCTATTCCCCCTTGTCTCCATCCTAGAAAACAAGCTACTAAAACTCATGAACCCCCAAGCAAAACTGATCTTCGCCTCTAGCCTCCTCCTAGGAACCACCATCGTAATCTCAAGCAACCACTGAATCACCGCCTGAGCCGGGCTCGAAATCAACACTCTAGCCATCCTCCCTCTGATCTCAAAATCCCACCACCCCCGAGCTATCGAAGCCGCCACCAAATACTTCCTCACACAAGCAACCGCCTCCGCCCTTTTACTGTTCTCCAGCATAACAAATGCCTGACACACAGGACAATGAGACATTACCCAAATAACCCACCCAACGTCATGCCTCATCCTAACCTCCGCCCTTGCAATAAAACTAGGACTAGTCCCATTCCACTTCTGATTCCCCGAAGTCCTCCAAGGCTCCCCTCTTATCACTGGCCTACTACTATCCACAGCCATAAAACTACCACCAATCGCACTACTCTATATAACCGCTCAATCCCTAAACCCAACAGTGCTAACCGGCATAGCCATTCTATCCGCAGCACTGGGGGGCTGAATAGGGCTAAACCAGACACAAGTCCGAAAAATTCTGGCTTTCTCCTCTATCTCCCACCTTGGGTGAATGGCTATTATTCTAATCTACAACCCTAAACTCACCCTACTAAACTTCTACCTATACACCCTAATAACTGCAACCATCTTCCTCACCCTAAACTCAACCAACACCACAAAACTATCTACCCTAATAACTTCATGAACCAAAGCCCCTGCGCTAAGTGCAATGCTCATACTAACTCTACTATCCCTAGCAGGCCTACCACCCCTAACAGGATTCCTCCCCAAATGACTTATCATTCAAGAACTAACTAAACAGGAAATAACTCCCGCAGCAACTATCATCGCACTTCTCTCCCTCCTAGGACTGTTTTTCTACCTCCGCCTCGCATACTGTGCAACAATTACACTACCCCCACACTCCACAAATCACATAAAACAGTGGCATACCAACAAACCCATTCCCTCCTCAATTGCCATCCTAACCGTCCTATCCACAACACTCCTCCCTCTATCCCCTATAATCTCCCCCACCATC
>E.alp.penicillata_Iran_66
GGCCTCCTACTAGCCATACATTACACCGCAGACACTTCCCTAGCCTTTGCCTCCGTCGCACATATCTGCCGAAACGTTCAATTCGGATGACTAATCCGAAACCTCCACGCAAACGGAGCCTCTTTCTTTTTCATTTGCATCTACTTCCACATTGGCCGAGGTTTCTACTACGGTTCATATCTAAACAAAGAGACCTGAAACGTCGGAGTCGTTCTCCTTCTAGCTCTCATAGCAACCGCCTTCGTCGGATACGTACTTCCTTGAGGACAAATATCCTTCTGAGGCGCCACAGTAATCACAAACCTATTCTCAGCAATCCCATACATCGGCCAAACCCTAGTAGAATGAGCATGAGGTGGATTCTCAGTAGACAACCCCACCCTCACTCGATTCTTTGCCCTTCACTTCCTCCTTCCATTCCTCATCGCAGGACTAACACTAGTTCACCTTACCTTCCTTCACGAAACAGGATCAAACAACCCCCTAGGCATCCCATCAGACTGCGACAAAATCCCCTTCCACCCGTACTACTCCACAAAAGACATTCTAGGGTTCGCCCTCCTGCTCATCCTCCTCACCACTCTCGCTCTATTTTCCCCAAACCTCCTAGGAGACCCAGAAAACTTCACACCAGCCAACCCACTGGCCACACCCCCTCACATCAAACCCGAATGATACTTCCTCTTCGCATACGCCATTCTACGATCCATTCCCAACAAACTAGGCGGAGTACTAGCACTCGCCGCCTCAGTCCTAGTCCTGTTCCTCATCCCCCTCCTACACACCTCCAAACTACGCTCAATAACCTTCCGCCCCCTCTCACAAATCCTATTCTGAACGCTAGTAGCCAACCTCCTAATCCTAACCTGAGTGGGCAGCCAACCAGTCGAACATCCATTCATCATCATCGGCCAGCTAGCCTCCCTCTCCTACTTCACAATTATCCTAGTCCTATTCCCCCTTGTCTCCATCCTAGAAAACAAGCTACTAAAACTCATGAACCCCCAAGCAAAACTGATCTTCGCCTCTAGCCTCCTCCTAGGAACCACCATCGTAATCTCAAGCAACCACTGAATCACCGCCTGAGCCGGGCTCGAAATCAACACTCTAGCCATCCTCCCTCTGATCTCAAAATCCCACCACCCCCGAGCTATCGAAGCCGCCACCAAATACTTCCTCACACAAGCAACCGCCTCCGCCCTTTTACTGTTCTCCAGCATAACAAATGCCTGACACACAGGACAATGAGACATTACCCAAATAACCCACCCAACGTCATGCCTCATCCTAACCTCCGCCCTTGCAATAAAACTAGGACTAGTCCCATTCCACTTCTGATTCCCCGAAGTCCTCCAAGGCTCCCCTCTTATCACTGGCCTACTACTATCCACAGCCATAAAACTACCACCAATCGCACTACTCTATATAACCGCTCAATCCCTAAACCCAACAGTGCTAACCGGCATAGCCATTCTATCCGCAGCACTGGGGGGCTGAATAGGGCTAAACCAGACACAAGTCCGAAAAATTCTGGCTTTCTCCTCTATCTCCCACCTTGGGTGAATGGCTATTATTCTAATCTACAACCCTAAACTCACCCTACTAAACTTCTACCTATACACCCTAATAACTGCAACCATCTTCCTCACCCTAAACTCAACCAACACCACAAAACTATCTACCCTAATAACTTCATGAACCAAAGCCCCTGCGCTAAGTGCAATGCTCATACTAACTCTACTATCCCTAGCAGGCCTACCACCCCTAACAGGATTCCTCCCCAAATGACTTATCATTCAAGAACTAACTAAACAGGAAATAACTCCCGCAGCAACTATCATCGCACTTCTCTCCCTCCTAGGACTGTTTTTCTACCTCCGCCTCGCATACTGTGCAACAATTACACTACCCCCACACTCCACAAATCACATAAAACAGTGGCATACCAACAAACCCATTCCCTCCTCAATTGCCATCCTAACCGTCCTATCCACAACACTCCTCCCTCTATCCCCTATAATCTCCCCCACCATC
>E.alp.penicillata_Iran_1008
GGCCTCCTACTAGCCATACATTACACCGCAGACACTTCCCTAGCCTTTGCCTCCGTCGCACATATCTGCCGAAACGTTCAATTCGGATGACTAATCCGAAACCTCCACGCAAACGGAGCCTCTTTCTTTTTCATTTGCATCTACTTCCACATTGGCCGAGGTTTCTACTACGGTTCATATCTAAACAAAGAGACCTGAAACGTCGGAGTCGTTCTCCTTCTAGCTCTCATAGCAACCGCCTTCGTCGGATACGTACTTCCTTGAGGACAAATATCCTTCTGAGGCGCCACAGTAATCACAAACCTATTCTCAGCAATCCCATACATCGGCCAAACCCTAGTAGAATGAGCATGAGGTGGATTCTCAGTAGACAACCCCACCCTCACTCGATTCTTTGCCCTTCACTTCCTCCTTCCATTCCTCATCGCAGGACTAACACTAGTTCACCTTACCTTCCTTCACGAAACAGGATCAAACAACCCCCTAGGCATCCCATCAGACTGCGACAAAATCCCCTTCCACCCGTACTACTCCACAAAAGACATTCTAGGGTTCGCCCTCCTGCTCATCCTCCTCACCACTCTCGCTCTATTTTCCCCAAACCTCCTAGGAGACCCAGAAAACTTCACACCAGCCAACCCACTGGCCACACCCCCTCACATCAAACCCGAATGATACTTCCTCTTCGCATACGCCATTCTACGATCCATTCCCAACAAACTAGGCGGGGTACTAGCACTCGCCGCCTCAGTCCTAGTCCTGTTCCTCATCCCCCTCCTACACACCTCCAAACTACGCTCAATAACCTTCCGCCCCCTCTCACAAATCCTATTCTGAACGCTAGTAGCCAACCTCCTAATCCTAACCTGAGTGGGCAGCCAACCAGTCGAACATCCATTCATCATCATCGGCCAGCTAGCCTCCCTCTCCTACTTCACAATTATCCTAGTCCTATTCCCCCTTGTCTCCATCCTAGAAAACAAGCTACTAAAACTCATGAACCCCCAAGCAAAACTGATCTTCGCCTCTAGCCTCCTCCTAGGAACCACCATCGTAATCTCAAGCAACCACTGAATCACCGCCTGAGCCGGGCTCGAAATCAACACTCTAGCCATCCTCCCTCTGATCTCAAAATCCCACCACCCCCGAGCTATCGAAGCCGCCACCAAATACTTCCTCACACAAGCAACCGCCTCCGCCCTTTTACTGTTCTCCAGCATAACAAATGCCTGACACACAGGACAATGAGACATTACCCAAATAACCCACCCAACGTCATGCCTCATCCTAACCTCCGCCCTTGCAATAAAACTAGGACTAGTCCCATTCCACTTCTGATTCCCCGAAGTCCTCCAAGGCTCCCCCCTTATCACTGGCCTACTACTATCCACAGCCATAAAACTACCACCAATCGCACTACTCTATATAACCGCTCAATCCCTAAACCCAACAGTGCTAACCGGCATAGCCATTCTATCCGCAGCACTGGGGGGCTGAATAGGGCTAAACCAGACACAAGTCCGAAAAATTCTGGCTTTCTCCTCTATCTCCCACCTTGGGTGAATGGCTATTATTCTAATCTACAACCCTAAACTCACCCTACTAAACTTCTACCTATACACCCTAATAACTGCAACCATCTTCCTCACCCTAAACTCAACCAACACCACAAAACTATCTACCCTAATAACTTCATGAACCAAAGCCCCTGCGCTAAGTGCAATGCTCATACTAACTCTACTATCCCTAGCAGGCCTACCACCCCTAACAGGATTCCTCCCCAAATGACTTATCATTCAAGAACTAACTAAACAGGAAATAACTCCCGCAGCAACTATCATCGCACTTCTCTCCCTCCTAGGACTGTTTTTCTACCTCCGCCTCGCATACTGTGCAACAATTACACTACCCCCACACTCCACAAATCACATAAAACAGTGGCATACCAACAAACCCATTCCCTCCTCAATTGCCATCCTAACCGTCCTATCCACAACACTCCTCCCTCTATCCCCTATAATCTCCCCCACCATC
>E.alp.penicillata_Iran_1832
GGCCTCCTACTAGCCATACATTACACCGCAGACACTTCCCTAGCCTTTGCCTCCGTCGCACATATCTGCCGAAACGTTCAATTCGGATGACTAATCCGAAACCTCCACGCAAACGGAGCCTCTTTCTTTTTCATTTGCATCTACTTCCACATTGGCCGAGGTTTCTACTACGGTTCATATCTAAACAAAGAGACCTGAAACGTCGGAGTCGTTCTCCTTCTAGCTCTCATAGCAACCGCCTTCGTCGGATACGTACTTCCTTGAGGACAAATATCCTTCTGAGGCGCCACAGTAATCACAAACCTATTCTCAGCAATCCCATACATCGGCCAAACCCTAGTAGAATGAGCATGAGGTGGATTCTCAGTAGACAACCCCACCCTCACTCGATTCTTTGCCCTTCACTTCCTCCTTCCATTCCTCATCGCAGGACTAACACTAGTTCACCTTACCTTCCTTCACGAAACAGGATCAAACAACCCCCTAGGCATCCCATCAGACTGCGACAAAATCCCCTTCCACCCATACTACTCCACAAAAGACATTCTAGGGTTCGCCCTCCTGCTCATCCTCCTCACCACTCTCGCTCTATTTTCCCCAAACCTCCTAGGAGACCCAGAAAACTTCACACCAGCCAACCCACTAGCCACACCCCCTCACATCAAACCCGAATGATACTTCCTCTTCGCATACGCCATTCTACGATCCATTCCCAACAAACTAGGCGGGGTACTAGCACTCGCCGCCTCAGTCCTAGTCCTGTTCCTCATCCCCCTCCTACACACCTCCAAACTACGCTCAATAACCTTCCGCCCCCTCTCACAAATCCTATTCTGAACGCTAGTAGCCAACCTCCTAATCCTAACCTGAGTGGGCAGCCAACCAGTCGAACATCCATTCATCATCATCGGCCAGCTAGCCTCCCTCTCCTACTTCACAATTATCCTAGTCCTATTCCCCCTTGTCTCCATCCTAGAAAACAAGCTACTAAAACTCATGAACCCCCAAGCAAAACTGATCTTCGCCTCTAGCCTCCTCCTAGGAACCACCATCGTAATCTCAAGCAACCACTGAATCACCGCCTGAGCCGGGCTCGAAATCAACACTCTAGCCATCCTCCCTCTGATCTCAAAATCCCACCACCCCCGAGCTATCGAAGCCGCCACCAAATACTTCCTCACACAAGCAACCGCCTCCGCCCTTTTACTGTTCTCCAGCATAACAAATGCCTGACACACAGGACAATGAGACATTACCCAAATAACCCACCCAACGTCATGCCTCATCCTAACCTCCGCCCTTGCAATAAAACTAGGACTAGTCCCATTCCACTTCTGATTCCCCGAAGTCCTCCAAGGCTCCCCTCTTATCACTGGCCTACTACTATCCACAGCCATAAAACTACCACCAATCGCACTACTCTATATAACCGCTCAATCCCTAAACCCAACAGTGCTAACCGGCATAGCCATTCTATCCGCAGCACTGGGGGGCTGAATAGGGCTAAACCAGACACAAGTCCGAAAAATTCTGGCTTTCTCCTCTATCTCCCACCTTGGGTGAATGGCTATTATTCTAACCTACAACCCTAAACTCACCCTACTAAACTTCTACCTATACACCCTAATAACTGCAACCATCTTCCTCACCCTAAACTCAACCAACACCACAAAACTATCTACCCTAATAACTTCATGAACCAAAGCCCCTGCGCTAAGTGCAATGCTCATACTAACTCTACTATCCCTAGCAGGCCTACCACCCCTAACAGGATTCCTCCCCAAATGACTTATCATTCAAGAACTAACTAAACAGGAAATAACTCCCGCAGCAACTATCATCGCACTTCTCTCCCTCCTAGGACTGTTTTTCTACCTCCGCCTCGCATACTGTGCAACAATTACACTACCCCCACACTCCACAAATCACATAAAACAGTGGCATACCAACAAACCCATTCCCTCCTCAATTGCCATCCTAACCGTCCTATCCACAACACTCCTCCCTCTATCCCCTATAATCTCCCCCACCATC
>E.alp.brandti_Mongolia_U4606
GGCCTCTTACTAGCCATACATTACACCGCAGACACTTCCCTAGCCTTTGCCTCCGTCGCGCACATCTGCCGAAACGTCCAATTCGGGTGACTAATCCGAAACCTCCACGCAAACGGAGCCTCTTTCTTTTTCATTTGCATCTACCTACACATCGGCCGAAGTTTCTATTACGGCTCATACCTAAACAAAGAAACCTGAAACGTCGGAGTAGTTCTCCTCCTAGCCCTCATAGCAACCGCTTTCGTCGGATACGTACTCCCTTGAGGACAAATATCATTCTGAGGCGCTACAGTAATTACAAACCTATTCTCAGCAATCCCGTACATCGGCCAAACCCTAGTAGAATGAGCATGAGGTGGATTCTCAGTAGACAACCCCACCCTCACCCGATTCTTTGCCCTTCACTTCCTCCTTCCATTCCTCATCGCAGGACTAACGCTAGTCCACCTCACCTTTCTTCACGAAACAGGATCAAACAACCCCCTAGGCATCCCGTCAGATTGCGACAAAATCCCCTTCCACCCATACTACTCCACAAAAGACATTCTAGGATTCGCCCTCCTGCTCATCCTCCTCGCCACTCTCGCCCTATTTTCTCCAAACCTCCTAGGAGACCCAGAAAACTTCACACCAGCCAACCCACTAGCTACACCTCCTCATATCAAACCCGAATGATACTTCCTCTTTGCATACGCCATTCTACGATCTATTCCCAACAAACTAGGCGGAGTACTAGCACTCGCCGCCTCAGTCCTAGTTCTATTCCTCATCCCCCTCCTACACACCTCCAAACTACGCTCAATAACTTTCCGCCCCCTCTCACAAATCCTATTCTGAACGCTAGTAGCCAACCTCCTAATCCTAACCTGAGTAGGCAGCCAACCAGTCGAACATCCATTCATCATCATCGGCCAGCTAGCCTCCTTCTCCTATTTCACAATTATCCTAGTCCTGTTCCCCCTTGTCTCCATCCTAGAAAACAAGCTACTAAAACTCATGAACCCCCAAGCAAAACTGATCTTTATTTCCAGCCTCCTCCTAGGAACCACCATCGTAATCTCAAGCAATCACTGAATCACCGCCTGAGCCGGACTCGAAATCAATACTCTAGCCATCCTCCCTCTGATCTCAAAATCCCACCACCCCCGAGCTATCGAAGCCGCCACCAAATACTTCCTCACACAAGCAACCGCCTCCGCCCTTCTACTGTTCTCCAGCATAACAAATGCCTGACACACAGGACAATGAGATATTACCCAAATAACCCACCCAACATCATGTCTCATCCTAACCTCCGCTCTTGCAATAAAACTAGGACTGGTCCCATTCCACTTCTGATTCCCCGAAGTTCTCCAAGGATCCCCCCTCATCACTGGCCTACTACTCTCCACAGCCATAAAACTACCACCAATCACACTACTCTATATAACCGCCCAATCCCTAAACCCAACAGTGCTAACCGGCATGGCCATTCTATCCGCAGCTCTGGGGGGCTGAATAGGGCTAAACCAAACACAAGTCCGAAAAATCCTGGCCTTCTCCTCTATCTCCCACCTTGGATGAATAGCTATTGTCCTAGTCTACAACCCTAAACTCACCCTGCTAAACTTCTACCTATATACCCTAATAACTGCAGCCATCTTCCTCACCCTAAACTCAACCAACACCACAAAACTATCTACCCTAATAACTTCATGAACCAAAGCCCCTGCACTAAGTGCAATGCTTATACTAACCCTACTATCCCTAGCAGGCCTGCCACCCCTAACAGGATTCCTCCCCAAATGACTTATCATTCAAGAACTAACTAAACAGGAGATAACTCCCGCAGCAACTATCATTGCACTTCTCTCCCTCCTGGGACTATTTTTCTACCTCCGCCTCGCATACTGTGCAACAATTACACTACCCCCACACTCCACAAATCACATAAAACAGTGGCATACCAACAAACCCATTCCCTCCTCTATTGCCATCCTAACCGTCCTATCCACGACACTCCTCCCTCTATCCCCCATAATCTCCCCCACCATC
>E.alp.brandti_Mongolia_U4609
GGCCTCTTACTAGCCATACATTACACCGCAGACACTTCCCTAGCCTTTGCCTCCGTCGCGCACATCTGCCGAAACGTCCAATTCGGGTGACTAATCCGAAACCTCCACGCAAACGGAGCCTCTTTCTTTTTCATTTGCATCTACCTACACATCGGCCGAGGTTTCTATTACGGCTCATACCTAAACAAAGAAACCTGAAACGTCGGAGTAGTTCTCCTCCTAGCCCTCATAGCAACCGCTTTCGTCGGATACGTACTCCCTTGAGGACAAATATCATTCTGAGGCGCTACAGTAATTACAAACCTATTCTCAGCAATCCCGTACATCGGCCAAACCCTAGTAGAATGAGCATGAGGTGGATTCTCAGTAGACAACCCCACCCTCACCCGATTCTTTGCCCTTCACTTCCTCCTTCCATTCCTCATCGCAGGACTAACGCTAGTCCACCTCACCTTTCTTCACGAAACAGGATCAAACAACCCCCTAGGCATCCCGTCAGATTGCGACAAAATCCCCTTCCACCCATACTACTCCACAAAAGACATTCTAGGATTCGCCCTCCTGCTCATCCTCCTCGCCACTCTCGCCCTATTTTCTCCAAACCTCCTAGGAGACCCAGAAAACTTCACACCAGCCAACCCACTAGCTACACCTCCTCATATCAAACCCGAATGATACTTCCTCTTTGCATACGCCATTCTACGATCTATTCCCAACAAACTAGGCGGAGTACTAGCACTCGCCGCCTCAGTCCTAGTTCTATTCCTCATCCCCCTCCTACACACCTCCAAACTACGCTCAATAACTTTCCGCCCCCTCTCACAAATCCTATTCTGAACGCTAGTAGCCAACCTCCTAATCCTAACCTGAGTAGGCAGCCAACCAGTCGAACATCCATTCATCATCATCGGCCAGCTAGCCTCCTTCTCCTATTTCACAATTATCCTAGTCCTGTTCCCCCTTGTCTCCATCCTAGAAAACAAGCTACTAAAACTCATGAACCCCCAAGCAAAACTGATCTTTATTTCCAGCCTCCTCCTAGGAACCACCATCGTAATCTCAAGCAACCACTGAATCACCGCCTGAGCCGGACTCGAAATCAATACTCTAGCCATCCTCCCTCTGATCTCAAAATCCCACCACCCCCGAGCTATCGAAGCCGCCACCAAATACTTCCTCACACAAGCAACCGCCTCCGCCCTTCTACTGTTCTCCAGCATAACAAATGCCTGACACACAGGACAATGAGATATTACCCAAATAACCCACCCAACATCATGTCTCATCCTAACCTCCGCTCTTGCAATAAAACTAGGACTGGTCCCATTCCACTTCTGATTCCCCGAAGTTCTCCAAGGATCCCCCCTCATCACTGGCCTACTACTCTCCACAGCCATAAAACTACCACCAATCACACTACTCTATATAACCGCCCAATCCCTAAACCCAACAGTGCTAACCGGCATGGCCATTCTATCCGCAGCTCTGGGGGGCTGAATAGGGCTAAACCAAACACAAGTCCGAAAAATCCTGGCCTTCTCCTCTATCTCCCACCTTGGATGAATAGCTATTGTCCTAGTCTACAACCCTAAACTCACCCTGCTAAACTTCTACCTATATACCCTAATAACTGCAGCCATCTTCCTCACCCTAAACTCAACCAACACCACAAAACTATCTACCCTAATAACTTCATGAACCAAAGCCCCTGCACTAAGTGCAATGCTTATACTAACCCTACTATCCCTAGCAGGCCTGCCACCCCTAACAGGATTCCTCCCCAAATGACTTATCATTCAAGAACTAACTAAACAGGAGATAACTCCCGCAGCAACTATCATTGCACTTCTCTCCCTCCTGGGACTATTTTTCTACCTCCGCCTCGCATACTGTGCAACAATTACACTACCCCCACACTCCACAAATCACATAAAACAGTGGCATACCAACAAACCCATTCCCTCCTCTATTGCCATCCTAACCGTCCTATCCACGACACTCCTCCCTCTATCCCCCATAATCTCCCCCACCATC
>E.alp.brandti_Mongolia_U4610
GGCCTCTTACTAGCCATACATTACACCGCAGACACTTCCCTAGCCTTTGCCTCCGTCGCGCACATCTGCCGAAACGTCCAATTCGGGTGACTAATCCGAAACCTCCACGCAAACGGAGCCTCTTTCTTTTTCATTTGCATCTACCTACACATCGGCCGAGGTTTCTATTACGGCTCATACCTAAACAAAGAAACCTGAAACGTCGGAGTAGTTCTCCTCCTAGCCCTCATAGCAACCGCTTTCGTCGGATACGTACTCCCTTGAGGACAAATATCATTCTGAGGCGCTACAGTAATTACAAACCTATTCTCAGCAATCCCGTACATCGGCCAAACCCTAGTAGAATGAGCATGAGGTGGATTCTCAGTAGACAACCCCACCCTCACCCGATTCTTTGCCCTCCACTTCCTCCTTCCATTCCTCATCGCAGGACTAACGCTAGTCCACCTCACCTTTCTTCACGAAACAGGATCAAACAACCCCCTAGGCATCCCGTCAGATTGCGACAAAATCCCCTTCCACCCATACTACTCCACAAAAGACATTCTAGGATTCGCCCTCCTGCTCATCCTCCTCGCCACTCTCGCCCTATTTTCTCCAAACCTCCTAGGAGACCCAGAAAACTTCACACCAGCCAACCCACTAGCTACACCTCCTCATATCAAACCCGAATGATACTTCCTCTTTGCATACGCCATTCTACGATCTATTCCAAACAAACTAGGCGGAGTACTAGCACTCGCCGCCTCAGTCCTAGTTCTATTCCTCATCCCCCTCCTACACACCTCCAAACTGCGCTCAATAACTTTCCGCCCCCTCTCACAAATCCTATTCTGAACGCTAGTAGCCAACCTCCTAATCCTAACCTGAGTAGGCAGCCAACCAGTCGAACATCCATTCATCATCATCGGCCAGCTAGCCTCCTTCTCCTATTTCACAATTATCCTAGTCCTGTTCCCCCTTGTCTCCATCCTAGAAAACAAGCTACTAAAACTCATGAACCCCCAAGCAAAACTGATCTTTATTTCCAGCCTCCTCCTAGGAACCACCATCGTAATCTCAAGCAACCACTGAATCACCGCCTGAGCCGGACTCGAAATCAATACTCTAGCCATCCTCCCTCTGATCTCAAAATCCCACCACCCCCGAGCTATCGAAGCCGCCACCAAATACTTCCTCACACAAGCAACCGCCTCCGCCCTTCTACTGTTCTCCAGCATAACAAATGCCTGACACACAGGACAATGAGATATTACCCAAATAACCCACCCAACATCATGTCTCATCCTAACCTCCGCTCTTGCAATAAAACTAGGACTGGTCCCATTCCACTTCTGATTCCCCGAAGTTCTCCAAGGATCCCCCCTCATCACTGGCCTACTACTCTCCACAGCCATAAAACTACCACCAATCACACTACTCTATATAACCGCCCAATCCCTAAACCCAACAGTGCTAACCGGCATGGCCATTCTATCCGCAGCTCTGGGGGGCTGAATAGGGCTAAACCAAACACAAGTCCGAAAAATCCTGGCCTTCTCCTCTATCTCCCACCTTGGATGAATAGCTATTGTCCTAGTCTACAACCCTAAACTCACCCTGTTAAACTTCTACCTATATACCCTAATAACTGCAGCCATCTTCCTCACCCTAAACTCAACCAACACCACAAAACTATCTACCCTAATAACTTCATGAACCAAAGCCCCTGCACTAAGTGCAATGCTTATACTAACCCTACTATCCCTAGCAGGCCTGCCACCCCTAACAGGATTCCTCCCCAAATGACTTATCATTCAAGAACTAACTAAACAGGAGATAACTCCCGCAGCAACTATCATTGCACTTCTCTCCCTCCTGGGACTATTTTTCTACCTCCGCCTCGCATACTGCGCAACAATTACACTACCCCCACACTCCACAAATCACATAAAACAGTGGCATACCAACAAACCCATTCCCTCCTCTATTGCCATCCTAACCGTCCTATCCACGACACTCCTCCCTCTATCCCCCATAATCTCCCCCACCATC
>E.alp.brandti_Mongolia_U4611
GGCCTCTTACTAGCCATACATTACACCGCAGACACTTCCCTAGCCTTTGCCTCCGTCGCGCACATCTGCCGAAACGTCCAATTCGGGTGACTAATCCGAAACCTCCACGCAAACGGAGCCTCTTTCTTTTTCATTTGCATCTACCTACACATCGGCCGAGGTTTCTATTACGGCTCATACCTAAACAAAGAAACCTGAAACGTCGGAGTAGTTCTCCTCCTAGCCCTCATAGCAACCGCTTTCGTCGGATACGTACTCCCTTGAGGACAAATATCATTCTGAGGCGCTACAGTAATTACAAACCTATTCTCAGCAATCCCGTACATCGGCCAAACCCTAGTAGAATGAGCATGAGGTGGATTCTCAGTAGACAACCCCACCCTCACCCGATTCTTTGCCCTTCACTTCCTCCTTCCATTCCTCATCGCAGGACTAACGCTAGTCCACCTCACCTTTCTTCACGAAACAGGATCAAACAACCCCCTAGGCATCCCGTCAGATTGCGACAAAATCCCCTTCCACCCATACTACTCCACAAAAGACATTCTAGGATTCGCCCTCCTGCTCATCCTCCTCGCCACTCTCGCCCTATTTTCTCCAAACCTCCTAGGAGACCCAGAAAACTTCACACCAGCCAACCCACTAGCTACACCTCCTCATATCAAACCCGAATGATACTTCCTCTTTGCATACGCCATTCTACGATCTATTCCCAACAAACTAGGCGGAGTACTAGCACTCGCCGCCTCAGTCCTAGTTCTATTCCTCATCCCCCTCCTACACACCTCCAAACTACGCTCAATAACTTTCCGCCCCCTCTCACAAATCCTATTCTGAACGCTAGTAGCCAACCTCCTAATCCTAACCTGAGTAGGCAGCCAACCAGTCGAACATCCATTCATCATCATCGGCCAGCTAGCCTCCTTCTCCTATTTCACAATTATCCTAGTCCTGTTCCCCCTTGTCTCCATCCTAGAAAACAAGCTACTAAAACTCATGAACCCCCAAGCAAAACTGATCTTTATTTCCAGCCTCCTCCTAGGAACCACCATCGTAATCTCAAGCAACCACTGAATCACCGCCTGAGCCGGACTCGAAATCAATACTCTAGCCATCCTCCCTCTGATCTCAAAATCCCACCACCCCCGAGCTATCGAAGCCGCCACCAAATACTTCCTCACACAAGCAACCGCCTCCGCCCTTCTACTGTTCTCCAGCATAACAAATGCCTGACACACAGGACAATGAGATATTACCCAAATAACCCACCCAACATCATGTCTCATCCTAACCTCCGCTCTTGCAATAAAACTAGGACTGGTCCCATTCCACTTCTGATTCCCCGAAGTTCTCCAAGGATCCCCCCTCATCACTGGCCTACTACTCTCCACAGCCATAAAACTACCACCAATCACACTACTCTATATAACCGCCCAATCCCTAAACCCAACAGTGCTAACCGGCATGGCCATTCTATCCGCAGCTCTGGGGGGCTGAATAGGGCTAAACCAAACACAAGTCCGAAAAATCCTGGCCTTCTCCTCTATCTCCCACCTTGGATGAATAGCTATTGTCCTAGTCTACAACCCTAAACTCACCCTGCTAAACTTCTACCTATATACCCTAATAACTGCAGCCATCTTCCTCACCCTAAACTCAACCAACACCACAAAACTATCTACCCTAATAACTTCATGAACCAAAGCCCCTGCACTAAGTGCAATGCTTATACTAACCCTACTATCCCTAGCAGGCCTGCCACCCCTAACAGGATTCCTCCCCAAATGACTTATCATTCAAGAACTAACTAAACAGGAGATAACTCCCGCAGCAACTATCATTGCACTTCTCTCCCTCCTGGGACTATTTTTCTACCTCCGCCTCGCATACTGTGCAACAATTACACTACCCCCACACTCCACAAATCACATAAAACAGTGGCATACCAACAAACCCATTCCCTCCTCTATTGCCATCCTAACCGTCCTATCCACGACACTCCTCCCTCTATCCCCCATAATCTCCCCCACCATC
>E.alp.brandti_Mongolia_U5087
GGCCTCTTACTAGCCATACATTACACCGCAGACACTTCCCTAGCCTTTGCCTCCGTCGCGCACATCTGCCGAAACGTCCAATTCGGATGACTAATCCGAAACCTCCACGCAAACGGAGCCTCTTTCTTTTTCATTTGCATCTACCTACACATCGGCCGAGGTTTCTATTACGGCTCATACCTAAACAAAGAAACCTGAAACGTCGGAGTAGTTCTCCTCCTAGCCCTCATAGCAACCGCTTTCGTCGGATACGTACTCCCTTGAGGACAAATATCATTCTGAGGCGCTACAGTAATTACAAACCTATTCTCAGCAATCCCGTACATCGGCCAAACCCTAGTAGAATGAGCATGAGGTGGATTCTCAGTAGACAACCCCACCCTCACCCGATTCTTTGCCCTTCACTTCCTCCTTCCATTCCTCATCGCAGGACTAACGCTAGTCCACCTCACCTTTCTTCACGAAACAGGATCAAACAACCCCCTAGGCATCCCGTCAGATTGCGACAAAATCCCCTTCCACCCATACTACTCCACAAAAGACATTCTAGGATTCGCCCTCCTGCTCATCCTCCTCGCCACTCTCGCCCTATTTTCTCCAAACCTCCTAGGAGACCCAGAAAACTTCACACCAGCCAATCCACTAGCTACACCTCCTCATATCAAACCCGAATGATACTTCCTCTTTGCATACGCCATTCTACGATCTATTCCCAACAAACTAGGCGGAGTACTAGCACTCGCCGCCTCAGTCCTAGTTCTATTCCTCATCCCCCTCCTACACACCTCCAAACTACGCTCAATAACTTTCCGCCCCCTCTCACAAATCCTATTCTGAACGCTAGTAGCCAACCTCCTAATCCTAACCTGAGTAGGCAGCCAACCAGTCGAACATCCATTCATCATCATCGGCCAGCTAGCCTCCTTCTCCTATTTCACAATTATCCTAGTCCTGTTCCCCCTTGTCTCCATCCTAGAAAACAAGCTACTAAAACTCATGAACCCCCAAGCAAAACTGATCTTTATTTCCAGCCTCCTCCTAGGAACCACCATCGTAATCTCAAGCAACCACTGAATCACCGCCTGAGCCGGACTCGAAATCAATACTCTAGCCATCCTCCCTCTGATCTCAAAATCCCACCACCCCCGAGCTATCGAAGCCGCCACCAAATACTTCCTCACACAAGCAACCGCCTCCGCCCTTCTACTGTTCTCCAGCATAACAAATGCCTGACACACAGGACAATGAGATATTACCCAAATAACCCACCCAACATCATGCCTCATCCTAACCTCCGCTCTTGCAATAAAACTAGGACTGGTCCCATTCCACTTCTGATTCCCCGAAGTTCTCCAAGGATCCCCCCTCATCACTGGCCTACTACTCTCCACAGCCATAAAACTACCACCAATCACACTACTCTATATAACCGCCCAATCCCTAAACCCAACAGTGCTAACCGGCATGGCCATTCTATCCGCAGCTCTGGGGGGCTGAATAGGGCTAAACCAAACACAAGTCCGAAAAATCCTGGCCTTCTCCTCTATCTCCCACCTTGGATGAATAGCTATTGTCCTAGTCTACAACCCTAAACTCACCCTGTTAAACTTCTACCTATATACCCTAATAACTGCAGCCATCTTCCTCACCCTAAACTCAACCAACACCACAAAACTATCTACCCTAATAACTTCATGAACCAAAGCCCCTGCACTAAGTGCAATGCTTATACTAACCCTACTATCCCTAGCAGGCCTGCCACCCCTAACAGGATTCCTCCCCAAATGACTTATCATTCAAGAACTAACTAAACAGGAGATAACTCCCGCAGCAACTATCATTGCACTTCTCTCCCTCCTAGGACTATTTTTCTACCTCCGCCTCGCATACTGTGCAACAATTACACTACCCCCACACTCCACAAATCACATAAAACAGTGGCATACCAACAAACCCATTCCCTCCTCTATTGCCATCCTAACCGTCCTATCCACGACACTCCTCCCTCTATCCCCCATAATCTCCCCCACCATC
>E.alp.brandti_Mongolia_U5088
GGCCTCTTACTAGCCATACATTACACCGCAGACACTTCCCTAGCCTTTGCCTCCGTCGCGCACATCTGCCGAAACGTCCAATTCGGGTGACTAATCCGAAACCTCCACGCAAACGGAGCCTCTTTCTTTTTCATTTGCATCTACCTACACATCGGCCGAGGCTTCTATTACGGCTCATACCTAAACAAAGAAACCTGAAACGTCGGAGTAGTTCTCCTCCTAGCCCTCATAGCAACCGCTTTCGTCGGATACGTACTCCCTTGAGGACAAATATCATTCTGAGGCGCTACAGTAATTACAAACCTATTCTCAGCAATCCCGTACATCGGCCAAACCCTAGTAGAATGAGCATGAGGTGGATTCTCAGTAGACAACCCCACCCTCACCCGATTCTTTGCCCTTCACTTCCTCCTTCCATTCCTCATCGCAGGACTAACGCTAGTCCACCTCACCTTTCTTCACGAAACAGGATCAAACAACCCCCTAGGCATCCCGTCAGATTGCGACAAAATCCCCTTCCACCCATACTACTCCACAAAAGACATTCTAGGATTCGCCCTCCTGCTCATCCTCCTCGCCACTCTCGCCCTATTTTCTCCAAACCTCCTAGGAGACCCAGAAAACTTCACACCAGCCAACCCACTAGCTACACCTCCTCATATCAAACCCGAATGATACTTCCTCTTTGCATACGCCATTCTACGATCTATTCCCAACAAACTAGGCGGAGTACTAGCACTCGCCGCCTCAGTCCTAGTTCTATTCCTCATCCCCCTCCTACACACCTCCAAACTACGCTCAATAACTTTCCGCCCCCTCTCGCAAATCCTATTCTGAACGCTAGTAGCCAACCTCCTAATCCTAACCTGAGTAGGCAGCCAACCAGTCGAACATCCATTCATCATCATCGGCCAGCTAGCCTCCTTCTCCTATTTCACAATTATCCTAGTCCTGTTCCCCCTTGTCTCCATCCTAGAAAACAAGCTACTAAAACTCATGAACCCCCAAGCAAAACTGATCTTTATTTCCAGCCTCCTCCTAGGAACCACCATCGTAATCTCAAGCAACCACTGAATCACCGCCTGAGCCGGACTCGAAATCAATACTCTAGCCATCCTCCCTCTGATCTCAAAATCCCACCACCCCCGAGCTATCGAAGCCGCCACCAAATACTTCCTCACACAAGCAACCGCCTCCGCCCTTCTACTGTTCTCCAGCATAACAAATGCCTGACACACAGGACAATGAGATATTACCCAAATAACCCACCCAACATCATGTCTCATCCTAACCTCCGCTCTTGCAATAAAACTAGGACTGGTCCCATTCCACTTCTGATTCCCCGAAGTTCTCCAAGGATCCCCCCTCATCACTGGCCTACTACTCTCCACAGCCATAAAACTACCACCAATCACACTACTCTATATAACCGCCCAATCCCTAAACCCAACAGTGCTAACCGGCATGGCCATTCTATCCGCAGCTCTGGGGGGCTGAATAGGGCTAAACCAAACACAAGTCCGAAAAATCCTGGCCTTCTCCTCTATCTCCCACCTTGGATGAATAGCTATTGTCCTAGTCTACAACCCTAAACTCACCCTGTTAAACTTCTACCTATATACCCTAATAACTGCAGCCATCTTCCTCACCCTAAACTCAACCAACACCACAAAACTATCTACCCTAATAACTTCATGAACCAAAGCCCCTGCACTAAGTGCAATGCTTATACTAACCCTACTATCCCTAGCAGGCCTGCCACCCCTAACAGGATTCCTCCCCAAATGACTTATCATTCAAGAACTAACTAAACAGGAGATAACTCCCGCAGCAACTATCATTGCACTTCTCTCCCTCCTAGGACTATTTTTCTATCTCCGCCTCGCATACTGTGCAACAATTACACTACCCCCACACTCCACAAATCACATAAAACAGTGGCATACCAACAAACCCATTCCCTCCTCTATTGCCATCCTAACCGTCCTATCCACGACACTCCTCCCTCTATCCCCCATAATCTCCCCCACCATC
>E.alp.brandti_Mongolia_U5089
GGCCTCTTACTAGCCATACATTACACCGCAGACACTTCCCTAGCCTTTGCCTCCGTCGCGCACATCTGCCGAAACGTCCAATTCGGGTGACTAATCCGAAACCTCCACGCAAACGGAGCCTCTTTCTTTTTCATTTGCATCTACCTACACATCGGCCGAGGCTTCTATTACGGCTCATACCTAAACAAAGAAACCTGAAACGTCGGAGTAGTTCTCCTCCTAGCCCTCATAGCAACCGCTTTCGTCGGATACGTACTCCCTTGAGGACAAATATCATTCTGAGGCGCTACAGTAATTACAAACCTATTCTCAGCAATCCCGTACATCGGCCAAACCCTAGTAGAATGAGCATGAGGTGGATTCTCAGTAGACAACCCCACCCTCACCCGATTCTTTGCCCTTCACTTCCTCCTTCCATTCCTCATCGCAGGACTAACGCTAGTCCACCTCACCTTTCTTCACGAAACAGGATCAAACAACCCCCTAGGCATCCCGTCAGATTGCGACAAAATCCCATTCCACCCATACTACTCCACAAAAGACATTCTAGGATTCGCCCTCCTACTCATCCTCCTCGCCACTCTCGCCCTATTTTCTCCAAACCTCCTAGGAGACCCAGAAAACTTCACACCAGCCAACCCACTAGCTACACCTCCTCATATCAAACCCGAATGATACTTCCTCTTTGCATACGCCATTCTACGATCTATTCCCAACAAACTAGGCGGAGTACTAGCACTCGCCGCCTCAGTCCTAGTTCTATTCCTCATCCCCCTCCTACACACCTCCAAACTACGCTCAATAACTTTCCGCCCCCTCTCACAAATCCTATTCTGAACACTAGTAGCCAACCTCCTAATCCTAACCTGAGTAGGCAGCCAACCAGTCGAACATCCATTCATCATCATCGGCCAGCTAGCCTCCTTCTCCTATTTCACAATTATCCTAGTCCTGTTCCCCCTTGTCTCCATCCTAGAAAACAAGCTACTAAAACTCATGAACCCCCAAGCAAAACTGATCTTTATTTCCAGCCTCCTCCTAGGAACCACCATCGTAATCTCAAGCAACCACTGAATCACCGCCTGAGCCGGACTCGAAATCAATACTCTAGCCATCCTCCCTCTGATCTCAAAATCCCACCACCCCCGAGCTATCGAAGCCGCCACCAAATACTTCCTCACACAAGCAACCGCCTCCGCCCTTCTACTGTTCTCCAGCATAACAAATGCCTGACACACAGGACAATGAGATATTACCCAAATAACCCACCCAACATCATGTCTCATCCTAACCTCCGCTCTTGCAATAAAACTAGGACTGGTCCCATTCCACTTCTGATTCCCCGAAGTTCTCCAAGGATCCCCCCTCATCACTGGCCTACTACTCTCCACAGCCATAAAACTACCACCAATCACACTACTCTATATAACCGCCCAATCCCTAAACCCAACAGTGCTAACCGGCATGGCCATTCTATCCGCAGCTCTGGGGGGCTGAATAGGGCTAAACCAAACACAAGTCCGAAAAATCCTGGCCTTCTCCTCTATCTCCCACCTTGGATGAATAGCTATTGTCCTAGTCTACAACCCTAAACTCACCCTGTTAAACTTCTACCTATATACCCTAATAACTGCAGCCATCTTCCTCACCCTAAACTCAACCAACACCACAAAACTATCTACCCTAATAACTTCATGAACCAAAGCCCCTGCACTAAGTGCAATGCTTATACTAACCCTACTATCCCTAGCAGGCCTGCCACCCCTAACAGGATTCCTCCCCAAATGACTTATCATTCAAGAACTAACTAAACAGGAGATAACTCCCGCAGCAACTATCATTGCACTTCTCTCCCTCCTAGGACTATTTTTCTACCTCCGCCTCGCATACTGTGCAACAATTACACTACCCCCACACTCCACAAATCACATAAAACAGTGGCATACCAACAAACCCATTCCCTCCTCTATTGCCATCCTAACCGTCCTATCCACGACACTCCTCCCTCTATCCCCCATAATCTCCCCCACCATC
>E.alp.brandti_Mongolia_U5090
GGCCTCTTACTAGCCATACATTACACCGCAGACACTTCCCTAGCCTTTGCCTCCGTCGCGCACATCTGCCGAAACGTCCAATTCGGGTGACTAATCCGAAACCTCCACGCAAACGGAGCCTCTTTCTTTTTCATTTGCATCTACCTACACATCGGCCGAGGTTTCTATTACGGCTCATACCTAAACAAAGAAACCTGAAACGTCGGAGTAGTTCTCCTCCTAGCCCTCATAGCAACCGCTTTCGTCGGATACGTACTCCCTTGAGGACAAATATCATTCTGAGGCGCTACAGTAATTACAAACCTATTCTCAGCAATCCCGTACATCGGCCAAACCCTAGTAGAATGAGCATGAGGTGGATTCTCAGTAGACAACCCCACCCTCACCCGATTCTTTGCCCTTCACTTCCTCCTTCCATTCCTCATCGCAGGACTAACGCTAGTCCACCTCACCTTTCTTCACGAAACAGGATCAAACAACCCCCTAGGCATCCCGTCAGATTGCGACAAAATCCCCTTCCACCCATACTACTCCACAAAAGACATTCTAGGATTCGCCCTCCTGCTCATCCTCCTCGCCACTCTCGCCCTATTTTCTCCAAACCTCCTAGGAGACCCAGAAAACTTCACACCAGCCAACCCACTAGCTACACCTCCTCATATCAAACCCGAATGATACTTCCTCTTTGCATACGCCATTCTACGATCTATTCCCAACAAACTAGGCGGAGTACTAGCACTCGCCGCCTCAGTCCTAGTTCTATTCCTCATCCCCCTCCTACACACCTCCAAACTACGCTCAATAACTTTCCGCCCCCTCTCACAAATCCTATTCTGAACGCTAGTAGCCAACCTCCTAATCCTAACCTGAGTAGGCAGCCAACCAGTCGAACATCCATTCATCATCATCGGCCAGCTAGCCTCCTTCTCCTATTTCACAATTATCCTAGTCCTGTTCCCCCTTGTCTCCATCCTAGAAAACAAGCTACTAAAACTCATGAACCCCCAAGCAAAACTGATCTTTATTTCCAGCCTCCTCCTAGGAACCACCATCGTAATCTCAAGCAACCACTGAATCACCGCCTGAGCCGGACTCGAAATCAATACTCTAGCCATCCTCCCTCTGATCTCAAAATCCCACCACCCCCGAGCTATCGAAGCCGCCACCAAATACTTCCTCACACAAGCAACCGCCTCCGCCCTTCTACTGTTCTCCAGCATAACAAATGCCTGACACACAGGACAATGAGATATTACCCAAATAACCCACCCAACATCATGTCTCATCCTAACCTCCGCTCTTGCAATAAAACTAGGACTGGTCCCATTCCACTTCTGATTCCCCGAAGTTCTCCAAGGATCCCCCCTCATCACTGGCCTACTACTCTCCACAGCCATAAAACTACCACCAATCACACTACTCTATATAACCGCCCAATCCCTAAACCCAACAGTGCTAACCGGCATGGCCATTCTATCCGCAGCTCTGGGGGGCTGAATAGGGCTAAACCAAACACAAGTCCGAAAAATCCTGGCCTTCTCCTCTATCTCCCACCTTGGATGAATAGCTATTGTCCTAGTCTACAACCCTAAACTCACCCTATTAAACTTCTACCTATATACCCTAATAACTGCAGCCATCTTCCTCACCCTAAACTCAACCAACACCACAAAACTATCTACCCTAATAACTTCATGAACCAAAGCCCCTGCACTAAGTGCAATGCTTATGCTAACCCTACTATCCCTAGCAGGCCTGCCACCCCTAACAGGATTCCTCCCCAAATGACTTATCATTCAAGAACTAACTAAACAGGAGATAACTCCCGCAGCAACTATCATTGCACTTCTCTCCCTCCTAGGACTATTTTTCTACCTCCGCCTCGCATACTGTGCAACAATTACACTACCCCCACACTCCACAAATCACATAAAACAGTGGCATACCAACAAACCCATTCCCTCCTCTATTGCCATCCTAACCGTCCTATCCACGACACTCCTCCCTCTATCCCCCATAATCTCCCCCACCATC
>E.alp.flava_Russia_U5092
GGCCTCTTACTAGCCATACATTACACCGCAGACACTTCCCTAGCCTTTGCCTCCGTCGCGCACATCTGCCGAAACGTCCAATTCGGGTGACTAATCCGAAACCTCCACGCAAACGGAGCCTCTTTCTTTTTCATTTGCATCTACCTACACATCGGCCGAGGTTTCTACTACGGCTCATACCTAAACAAAGAAACCTGAAACGTCGGAGTAGTTCTCCTCCTAGCCCTCATAGCAACCGCTTTCGTCGGATACGTACTCCCTTGAGGACAAATATCATTCTGAGGCGCTACAGTAATTACAAACCTATTCTCAGCAATCCCGTACATCGGCCAAACCCTAGTAGAATGAGCATGAGGTGGATTCTCAGTAGACAACCCCACCCTCACCCGATTCTTTGCCCTTCACTTCCTCCTTCCATTCCTCATCGCAGGACTAACGCTAGTCCACCTCACCTTTCTTCACGAAACAGGATCAAACAACCCCCTAGGCATCCCGTCAGATTGCGACAAAATCCCCTTCCACCCATACTACTCCACAAAGGACATTCTAGGATTCGCCCTCCTACTCATCCTCCTCGCCACTCTCGCCCTATTTTCTCCAAACCTCCTAGGAGACCCAGAAAACTTCACACCAGCCAACCCACTAGCTACACCTCCTCATATCAAACCCGAATGATACTTCCTCTTTGCATACGCCATTCTACGATCTATTCCCAACAAACTAGGCGGAGTACTAGCACTCGCCGCCTCAGTCCTAGTTCTATTCCTCATCCCCCTCCTACACACCTCCAAACTACGCTCAATAACTTTCCGCCCCCTCTCACAAATCCTATTCTGAACGCTAGTAGCCAACCTCCTAATCCTAACCTGAGTAGGCAGCCAACCAGTCGAACATCCATTCATCATCATCGGCCAACTAGCCTCCTTCTCCTATTTCACAATTATCCTAGTCCTATTCCCCCTTGTCTCCATCCTAGAAAACAAGCTACTAAAACTCATGAACCCCCAAGCAAAACTGATCTTTATTTCCAGCCTCCTCCTAGGAACCACCATCGTAATCTCAAGCAACCACTGAATCACCGCCTGAGCCGGACTCGAAATCAATACTCTAGCCATCCTCCCTCTGATCTCAAAATCCCACCACCCCCGAGCTATCGAAGCCGCCACCAAATACTTCCTCACACAAGCAACCGCCTCCGCCCTTCTACTGTTCTCCAGCATAACAAATGCCTGACACACGGGACAATGAGATATTACCCAAATAACCCACCCAACATCATGTCTCATCCTAACCTCCGCTCTTGCAATAAAACTAGGACTAGTCCCATTCCACTTCTGATTCCCCGAAGTTCTCCAAGGATCCCCCCTCATCACTGGCCTACTACTCTCCACAGCCATAAAACTACCACCAATCACACTACTCTATATAACCGCCCAATCCCTAAACCCAACAGTGCTAACCGGCATGGCCATTCTATCCGCAGCTCTGGGGGGTTGAATAGGGCTAAACCAAACACAAGTCCGAAAAATCCTGGCCTTCTCCTCTATCTCCCACCTTGGATGAATAGCTATTATCCTAGTCTACAACCCTAAACTCACCCTGTTAAACTTCTACCTATACACCCTAATAACTGCAGCCATCTTCCTCACCCTAAACTCAACCAACACCACAAAACTATCTACCCTAATAACTTCATGAACCAAAGCCCCTGCACTAAGTGCAATGCTTATACTAACCCTACTATCCCTAGCAGGCCTACCACCCCTAACAGGATTCCTCCCCAAATGACTTATCATTCAAGAACTAACTAAACAGGAGATAACTCCCGCAGCAACTATCATTGCACTTCTCTCCCTCCTAGGACTATTTTTCTACCTCCGCCTCGCATACTGTGCAACAATTACACTACCCCCACACTCCACAAATCACATAAAACAGTGGCATACCAACAAACCCGTTCCCTCCTCTATTGCCATCCTAACCGTCCTATCCACGACACTCCTCCCTCTATCCCCCATAATCTCCCCCACCATC
>E.alp.flava_Russia_U5223
GGCCTCTTACTAGCCATACATTACACCGCAGACACTTCCCTAGCCTTTGCCTCCGTCGCGCACATCTGCCGAAACGTCCAATTCGGGTGACTAATCCGAAACCTCCACGCAAACGGAGCCTCTTTCTTTTTCATTTGCATCTACCTACACATCGGCCGAGGTTTCTACTACGGCTCATACCTAAACAAAGAAACCTGAAACGTCGGAGTAGTTCTCCTCCTAGCCCTCATAGCAACCGCTTTCGTCGGATACGTACTCCCTTGAGGACAAATATCATTCTGAGGCGCTACAGTAATTACAAACCTATTCTCAGCAATCCCGTACATCGGCCAAACCCTAGTAGAATGAGCATGAGGTGGATTCTCAGTAGACAACCCCACCCTCACCCGATTCTTTGCCCTTCACTTCCTCCTTCCATTCCTCATCGCAGGACTAACGCTAGTCCACCTCACCTTTCTCCACGAAACAGGATCAAACAACCCCCTAGGCATCCCGTCAGATTGCGACAAAATCCCCTTCCACCCATACTACTCCACAAAGGACATTCTAGGATTCGCCCTCCTACTCATCCTCCTCGCCACTCTCGCCCTATTTTCTCCAAACCTCCTAGGAGACCCAGAAAACTTCACACCAGCCAACCCACTAGCTACACCTCCTCATATCAAACCCGAATGATACTTCCTCTTTGCATACGCCATTCTACGATCTATTCCCAACAAACTAGGCGGAGTACTAGCACTCGCCGCCTCAGTCCTAGTTCTATTCCTCATCCCCCTCCTACACACCTCCAAACTACGCTCAATAACTTTCCGCCCCCTCTCACAAATCCTATTCTGAACGCTAGTAGCCAACCTCCTAATCCTAACCTGAGTAGGCAGCCAACCAGTCGAACATCCATTCATCATCATCGGCCAACTAGCCTCCTTCTCCTATTTCACAATTATCCTAGTCCTATTCCCCCTTGTCTCCATCCTAGAAAACAAGCTACTAAAACTCATGAACCCCCAAGCAAAACTGATCTTTATTTCCAGCCTCCTCCTAGGAACCACCATCGTAATCTCAAGCAACCACTGAATCACCGCCTGAGCCGGACTCGAAATCAATACTCTAGCCATCCTCCCTCTGATCTCAAAATCCCACCACCCCCGAGCTATCGAAGCCGCCACCAAATACTTCCTCACACAAGCAACCGCCTCCGCCCTTCTACTGTTCTCCAGCATAACAAATGCCTGACACACGGGACAATGAGATATTACCCAAATAACCCACCCAACATCATGTCTCATCCTAACCTCCGCTCTTGCAATAAAACTAGGACTAGTCCCATTCCACTTCTGATTCCCCGAAGTTCTCCAAGGATCCCCCCTCATCACTGGCCTACTACTCTCCACAGCCATAAAACTACCACCAATCACACTACTCTATATAACCGCCCAATCCCTAAACCCAACAGTGCTAACCGGCATGGCCATTCTATCCGCAGCTCTGGGGGGTTGAATAGGGCTAAACCAAACACAAGTCCGAAAAATCCTGGCCTTCTCCTCTATCTCCCACCTTGGATGAATAGCTATTATCCTAGTCTACAACCCTAAACTCACCCTGTTAAACTTCTACCTATACACCCTAATAACTGCAGCCATCTTCCTCACCCTAAACTCAACCAACACCACAAAACTATCTACCCTAATAACTTCATGAACCAAAGCCCCTGCACTAAGTGCAATGCTTATACTAACCCTACTATCCCTAGCAGGCCTACCACCCCTAACAGGATTCCTCCCCAAATGACTTATCATTCAAGAACTAACTAAACAGGAGATAACTCCCGCAGCAACTATCATTGCACTTCTCTCCCTCCTAGGACTATTTTTCTACCTCCGCCTCGCATACTGTGCAACAATTACACTACCCCCACACTCCACAAATCACATAAAACAGTGGCATACCAACAAACCCGTTCCCTCCTCTATTGCCATCCTAACCGTCCTATCCACGACACTCCTCCCTCTATCCCCCATAATCTCCCCCACCATC
>E.alp.flava_Russia_U5224
GGCCTCTTACTAGCCATACATTACACCGCAGACACTTCCCTAGCCTTTGCCTCCGTCGCGCACATCTGCCGAAACGTCCAATTCGGGTGACTAATCCGAAACCTCCACGCAAACGGAGCCTCTTTCTTTTTCATTTGCATCTACCTACACATCGGCCGAGGTTTCTACTACGGCTCATACCTAAACAAAGAAACCTGAAACGTCGGAGTAGTTCTCCTCCTAGCCCTCATAGCAACCGCTTTCGTCGGATACGTACTCCCTTGAGGACAAATATCATTCTGAGGCGCTACAGTAATTACAAACCTATTCTCAGCAATCCCGTACATCGGCCAAACCCTAGTAGAATGAGCATGAGGTGGATTCTCAGTAGACAACCCCACCCTCACCCGATTCTTTGCCCTTCACTTCCTCCTTCCATTCCTCATCGCAGGACTAACGCTAGTCCACCTCACCTTTCTTCACGAAACAGGATCAAACAACCCCCTAGGCATCCCGTCAGATTGCGACAAAATCCCCTTCCACCCATACTACTCCACAAAGGACATTCTAGGATTCGCCCTCCTACTCATCCTCCTCGCCACTCTCGCCCTATTTTCTCCAAACCTCCTAGGAGACCCAGAAAACTTCACACCAGCCAACCCACTAGCTACACCTCCTCATATCAAACCCGAATGATACTTCCTCTTTGCATACGCCATTCTACGATCTATCCCCAACAAACTAGGCGGAGTACTAGCACTCGCCGCCTCAGTCCTAGTTCTATTCCTCATCCCCCTCCTACACACCTCCAAACTACGCTCAATAACTTTCCGCCCCCTCTCACAAATCCTATTCTGAACGCTAGTAGCCAACCTCCTAATCCTAACCTGAGTAGGCAGCCAACCAGTCGAACATCCATTCATCATCATCGGCCAACTAGCCTCCTTCTCCTATTTCACAATTATCCTAGTCCTATTCCCCCTTGTCTCCATCCTAGAAAACAAGCTACTAAAACTCATGAACCCCCAAGCAAAACTGATCTTTATTTCCAGCCTCCTCCTAGGAACCACCATCGTAATCTCAAGCAACCACTGAATCACCGCCTGAGCCGGACTCGAAATCAATACTCTAGCCATCCTCCCTCTGATCTCAAAATCCCACCACCCCCGAGCTATCGAAGCCGCCACCAAATACTTCCTCACACAAGCAACCGCCTCCGCCCTTCTACTGTTCTCCAGCATAACAAATGCCTGACACACGGGACAATGAGATATTACCCAAATAACCCACCCAACATCATGTCTCATCCTAACCTCCGCTCTTGCAATAAAACTAGGACTAGTCCCATTCCACTTCTGATTCCCCGAAGTTCTCCAAGGATCCCCCCTCATCACTGGCCTACTACTCTCCACAGCCATAAAACTACCACCAATCACACTACTCTATATAACCGCCCAATCCCTAAACCCAACAGTGCTAACCGGCATGGCCATTCTATCCGCAGCTCTGGGGGGTTGAATAGGGCTAAACCAAACACAAGTCCGAAAAATCCTGGCCTTCTCCTCTATCTCCCACCTTGGATGAATAGCTATTATCCTAGTCTACAACCCTAAACTCACCCTGTTAAACTTCTACCTATACACCCTAATAACTGCAGCCATCTTCCTCACCCTAAACTCAACCAACACCACAAAACTATCTACCCTAATAACTTCATGAACCAAAGCCCCTGCACTAAGTGCAATGCTTATACTAACCCTACTATCCCTAGCAGGCCTACCACCCCTAACAGGATTCCTCCCCAAATGACTTATCATTCAAGAACTAACTAAACAGGAGATAACTCCCGCAGCAACTATCATTGCACTTCTCTCCCTCCTAGGACTATTTTTCTACCTCCGCCTCGCATACTGTGCAACAATTACACTACCCCCACACTCCACAAATCACATAAAACAGTGGCATACCAACAAACCCGTTCCCTCCTCTATTGCCATCCTAACCGTCCTATCCACGACACTCCTCCCTCTATCCCCCATAATCTCCCCCACCATC
>E.alp.flava_Russia_U5225
GGCCTCTTACTAGCCATACATTACACCGCAGACACTTCCCTAGCCTTTGCCTCCGTCGCGCACATCTGCCGAAACGTCCAATTCGGGTGACTAATCCGAAACCTCCACGCAAACGGAGCCTCTTTCTTTTTCATTTGCATCTACCTACACATCGGCCGAGGTTTCTACTACGGCTCATACCTAAACAAAGAAACCTGAAACGTCGGAGTAGTTCTCCTCCTAGCCCTCATAGCAACCGCTTTCGTCGGATACGTACTCCCTTGAGGACAAATATCATTCTGAGGCGCTACAGTAATTACAAACCTATTCTCAGCAATCCCGTACATCGGCCAAACCCTAGTAGAATGAGCATGAGGTGGATTCTCAGTAGACAACCCCACCCTCACCCGATTCTTTGCCCTTCACTTCCTCCTTCCATTCCTCATCGCAGGACTAACGCTAGTCCACCTCACCTTTCTTCACGAAACAGGATCAAACAACCCCCTAGGCATCCCGTCAGATTGCGACAAAATCCCCTTCCACCCATACTACTCCACAAAGGACATTCTAGGATTCGCCCTCCTACTCATCCTCCTCGCCACTCTCGCCCTATTTTCTCCAAACCTCCTAGGAGACCCAGAAAACTTCACACCAGCCAACCCACTAGCTACACCTCCTCATATCAAACCCGAATGATACTTCCTCTTTGCATACGCCATTCTACGATCTATTCCCAACAAACTAGGCGGAGTACTAGCACTCGCCGCCTCAGTCCTAGTTCTATTCCTCATCCCCCTCCTACACACCTCCAAACTACGCTCAATAACTTTCCGCCCCCTCTCACAAATCCTATTCTGAACGCTAGTAGCCAACCTCCTAATCCTAACCTGAGTAGGCAGCCAACCAGTCGAACATCCATTCATCATCATCGGCCAACTAGCCTCCTTCTCCTATTTCACAATTATCCTAGTCCTATTCCCCCTTGTCTCCATCCTAGAAAACAAGCTACTAAAACTCATGAACCCCCAAGCAAAACTGATCTTTATTTCCAGCCTCCTCCTAGGAACCACCATCGTAATCTCAAGCAACCACTGAATCACCGCCTGAGCCGGACTCGAAATCAATACTCTAGCCATCCTCCCTCTGATCTCAAAATCCCACCACCCCCGAGCTATCGAAGCCGCCACCAAATACTTCCTCACACAAGCAACCGCCTCCGCCCTTCTACTGTTCTCCAGCATAACAAATGCCTGACACACGGGACAATGAGATATTACCCAAATAACCCACCCAACATCATGTCTCATCCTAACCTCCGCTCTTGCAATAAAACTAGGACTAGTCCCATTCCACTTCTGATTCCCCGAAGTTCTCCAAGGATCCCCCCTCATCACTGGCCTACTACTCTCCACAGCCATAAAACTACCACCAATCACACTACTCTATATAACCGCCCAATCCCTAAACCCAACAGTGCTAACCGGCATGGCCATTCTATCCGCAGCTCTGGGGGGTTGAATAGGGCTAAACCAAACACAAGTCCGAAAAATCCTGGCCTTCTCCTCTATCTCCCACCTTGGATGAATAGCTATTATCCTAGTCTACAACCCTAAACTCACCCTGTTAAACTTCTACCTATACACCCTAATAACTGCAGCCATCTTCCTCACCCTAAACTCAACCAACACCACAAAACTATCTACCCTAATAACTTCATGAACCAAAGCCCCTGCACTAAGTGCAATGCTTATACTAACCCTACTATCCCTAGCAGGCCTACCACCCCTAACAGGATTCCTCCCCAAATGACTTATCATTCAAGAACTAACTAAACAGGAGATAACTCCCGCAGCAACTATCATTGCACTTCTCTCCCTCCTAGGACTATTTTTCTACCTCCGCCTCGCATACTGTGCAACAATTACACTACCCCCACACTCCACAAATCACATAAAACAGTGGCATACCAACAAACCCGTTCCCTCCTCTATTGCCATCCTAACCGTCCTATCCACGACACTCCTCCCTCTATCCCCCATAATCTCCCCCACCATC
>E.alp.Newfoundland_U5084
GGCCTCTTACTAGCCATACATTACACCGCAGACACTTCCCTAGCCTTTGCCTCCGTCGCGCACATCTGCCGAAACGTCCAATTCGGGTGACTAATCCGAAACCTCCACGCAAACGGAGCCTCTTTCTTTTTCATTTGCATCTACCTCCACATCGGCCGAGGTTTCTACTACGGCTCATACCTAAACAAAGAAACCTGAAACGTCGGAGTAGTTCTCCTCCTAGCCCTCATAGCAACCGCTTTCGTCGGATACGTACTCCCTTGAGGACAAATATCATTCTGAGGCGCCACAGTAATTACAAACCTATTCTCAGCAATCCCGTACATCGGCCAAACCCTAGTAGAATGAGCATGAGGTGGATTCTCAGTAGACAACCCCACCCTCACCCGATTCTTTGCCCTTCACTTCCTCCTTCCATTCCTCATCGCAGGACTAACACTAGTCCACCTCACCTTTCTTCACGAAACAGGATCAAACAACCCCCTAGGCATCCCGTCAGATTGCGACAAAATCCCCTTCCACCCATACTACTCCACAAAAGACATTCTAGGATTCGCCCTCCTACTCATCCTCCTCGCCGCTCTCGCCCTATTTTCCCCAAACCTCCTAGGAGACCCAGAAAACTTCACACCAGCCAACCCACTAGCTACACCTCCTCATATCAAACCCGAATGATACTTCCTCTTTGCATACGCCATTCTACGATCTATTCCCAACAAACTAGGCGGAGTTCTAGCACTCGCCGCCTCAGTCCTAGTTCTATTCCTCATCCCCCTCCTACACACCTCCAAACTACGCTCAATAACTTTCCGCCCCCTCTCACAAATCCTATTCTGAACGCTAGTAGCCAACCTCCTAATCCTAACCTGAGTAGGCAGCCAACCAGTCGAACATCCATTCATCATCATCGGCCAACTAGCCTCCTTCTCCTATTTCACAATTATCCTAGTCCTGTTCCCCCTTGTCTCCATCCTAGAAAACAAGCTACTAAAACTCATGAACCCCCAAGCAAAACTGATCTTTATTTCCAGCCTCCTCCTAGGAACCACCATCGTAATCTCAAGCAACCACTGAATCACCGCCTGAGCCGGACTCGAAATCAATACTCTAGCCATCCTCCCTCTGATCTCAAAATCCCACCACCCCCGAGCTATCGAAGCCGCCACCAAATACTTCCTCACACAAGCAACCGCCTCCGCCCTTCTACTGTTCTCCAGCATAACAAATGCCTGACACACAGGACAATGAGATATTACCCAAATAACCCACCCAACATCATGTCTCATCCTAACCTCAGCTCTTGCAATAAAACTAGGACTAGTCCCATTCCACTTCTGATTCCCCGAAGTTCTCCAAGGCTCCCCCCTCATCACTGGCCTACTACTCTCCACAGCCATAAAACTACCACCAATCACACTACTCTATATAACCGCCCAATCCCTAAACCCAACAGTGCTAACCGGCATGGCCATTCTATCCGCAGCTCTGGGGGGCTGAATAGGGCTAAACCAAACACAAGTCCGAAAAATTCTGGCCTTCTCCTCTATCTCTCACCTTGGATGAATAGCCATTATCCTGGTCTACAACCCTAAACTCACCCTGTTAAACTTCTACCTATACACCCTAATAACTGCAGCCATCTTCCTCACCCTAAACTCAACCAACACCACAAAACTATCTACCCTAATAACTTCATGAACCAAAGCCCCTGCACTAAGTGCAATGCTTATACTAACCCTACTATCCCTAGCAGGCCTACCACCCCTAACAGGATTCCTCCCCAAATGACTTATCATTCAAGAACTAACTAAACAGGAGATAACTCCCGCAGCAACTATCATTGCACTTCTCTCCCTCCTAGGATTATTTTTCTACCTCCGCCTCGCATACTGTGCAACAATTACACTACCCCCACACTCCACAAATCACATAAAACAGTGGCATACCAACAAACCCATTCCCTCCTTTATTGCCATCCTAACCGTACTATCCACGACACTCCTCCCTCTATCCCCCATAATCTCCCCCACCATC
>E.alp.Newfoundland_U5085
GGCCTCCTACTAGCCATACATTACACCGCAGACACTTCCCTAGCCTTTGCCTCCGTCGCGCACATCTGCCGAAACGTCCAATTCGGGTGACTAATCCGAAACCTCCACGCAAACGGAGCCTCTTTCTTTTTCATTTGCATCTACTTCCACATCGGCCGAGGTTTCTACTACGGCTCATACCTAAACAAAGAAACCTGAAACGTCGGAGTAGTTCTCCTCCTAGCCCTCATAGCAACCGCCTTCGTCGGATACGTACTCCCTTGAGGACAAATATCATTCTGAGGCGCCACAGTAATTACAAACCTATTCTCAGCAATCCCGTACATCGGCCAAACCCTAGTAGAATGAGCATGAGGTGGATTCTCAGTAGACAACCCCACCCTCACCCGATTCTTTGCCCTTCACTTCCTCCTTCCATTCCTCATCGCAGGACTAACACTAGTCCACCTCACCTTTCTTCACGAAACAGGATCAAACAACCCCCTAGGCATCCCGTCAGATTGCGACAAAATCCCCTTCCACCCATACTACTCCACAAAAGACATTCTAGGATTCGCCCTCCTACTCATCCTCCTCGCCACTCTCGCCCTATTTTCCCCAAACCTCCTAGGAGACCCAGAAAACTTCACACCAGCCAACCCACTAGCTACACCTCCTCATATCAAACCCGAATGATACTTCCTCTTTGCATACGCCATTCTACGATCTATTCCCAACAAACTAGGCGGAGTTCTAGCACTCGCCGCCTCAGTCCTAGTTCTATTCCTCATCCCTCTCCTACACACCTCCAAACTACGCTCAATAACTTTCCGCCCCCTCTCACAAATCCTATTCTGAACGCTAGTAGCCAACCTCCTAATCCTAACCTGAGTAGGCAGCCAACCAGTCGAACATCCATTCATCATCATCGGCCAACTAGCCTCCTTCTCCTATTTCACAATTATCCTAGTCCTGTTCCCCCTTGTCTCCATCCTAGAAAACAAGCTACTAAAACTCATGAACCCCCAAGCAAAACTGATCTTTATTTCCAGCCTCCTCCTAGGAACCACCATCGTAATCTCAAGCAACCACTGAATCACCGCCTGAGCCGGACTCGAAATCAATACTCTAGCCATCCTCCCTCTGATCTCAAAATCCCACCACCCCCGAGCTATCGAAGCCGCCACCAAATACTTCCTCACACAAGCAACCGCCTCCGCCCTTCTACTGTTCTCCAGCATAACAAATGCCTGACACACAGGACAATGAGATATTACCCAAATAACCCACCCAACATCATGTCTCATCCTAACCTCAGCTCTTGCAATAAAACTAGGACTAGTCCCATTCCACTTCTGATTCCCCGAAGTTCTCCAAGGCTCCCCCCTCATCACTGGCCTACTACTCTCCACAGCCATAAAACTACCACCAATCACACTACTCTATATAACCGCCCAATCCCTAAACCCAACAGTGCTAACCGGCATGGCCATTCTATCCGCAGCTCTGGGGGGCTGAATAGGGCTAAACCAAACACAAGTCCGAAAAATCCTGGCCTTCTCCTCTATCTCTCACCTTGGATGAATAGCTATTATCCTGGTCTACAACCCTAAACTCACCCTGTTAAACTTCTACCTATACACCCTAATAACTGCAGCCATCTTCCTCACCCTAAACTCAACCAACACCACAAAACTATCTACCCTAATAACTTCATGAACCAAAGCCCCTGCACTAAGTGCAATGCTTATACTAACCCTACTATCCCTAGCAGGCCTACCACCCCTAACAGGATTCCTCCCCAAATGACTTATCATTCAAGAACTAACTAAACAGGAGATAACTCCCGCAGCAACTATCATTGCACTTCTCTCCCTCCTAGGATTATTTTTCTACCTCCGCCTCGCATACTGTGCAACAATTACACTACCCCCACACTCCACAAATCACATAAAACAGTGGCATACCAACAAACCCATTCCCTCCTTTATTGCCATCCTAACCGTCCTATCCACGACACTCCTCCCTCTATCCCCCATAATCTCCCCCACCATC
>E.alp.Newfoundland_U5086
GGCCTCTTACTAGCCATACATTACACCGCAGACACTTCCCTAGCCTTTGCCTCCGTCGCGCACATCTGCCGAAACGTCCAATTCGGGTGACTAATCCGAAACCTCCACGCAAACGGAGCCTCTTTCTTTTTCATTTGCATCTACCTCCACATCGGCCGAGGTTTCTACTACGGCTCATACCTAAACAAAGAAACCTGAAACGTCGGAGTAGTTCTCCTCCTAGCCCTCATAGCAACCGCTTTCGTCGGATACGTACTCCCTTGAGGACAAATATCATTCTGAGGCGCCACAGTAATTACAAACCTATTCTCAGCAATCCCGTACATCGGCCAAACCCTAGTAGAATGAGCATGAGGTGGATTCTCAGTAGACAACCCCACCCTCACCCGATTCTTTGCCCTTCACTTCCTCCTTCCATTCCTCATCGCAGGACTAACACTAGTCCACCTCACCTTTCTTCACGAAACAGGATCAAACAACCCCCTAGGCATCCCGTCAGATTGCGACAAAATCCCCTTCCACCCATACTACTCCACAAAAGACATTCTAGGATTCGCCCTCCTACTCATCCTCCTCGCCGCTCTCGCCCTATTTTCCCCAAACCTCCTAGGAGACCCAGAAAACTTCACACCAGCCAACCCACTAGCTACACCTCCTCATATCAAACCCGAATGATACTTCCTCTTTGCATACGCCATTCTACGATCTATTCCCAACAAACTAGGCGGAGTTCTAGCACTCGCCGCCTCAGTCCTAGTTCTATTCCTCATCCCCCTCCTACACACCTCCAAACTACGCTCAATAACTTTCCGCCCCCTCTCACAAATCCTATTCTGAACGCTAGTAGCCAACCTCCTAATCCTAACCTGAGTAGGCAGCCAACCAGTCGAACATCCATTCATCATCATCGGCCAACTAGCCTCCTTCTCCTATTTCACAATTATCCTAGTCCTGTTCCCCCTTGTCTCCATCCTAGAAAACAAGCTACTAAAACTCATGAACCCCCAAGCAAAACTGATCTTTATTTCCAGCCTCCTCCTAGGAACCACCATCGTAATCTCAAGCAACCACTGAATCACCGCCTGAGCCGGACTCGAAATCAATACTCTAGCCATCCTCCCTCTGATCTCAAAATCCCACCACCCCCGAGCTATCGAAGCCGCCACCAAATACTTCCTCACACAAGCAACCGCCTCCGCCCTTCTACTGTTCTCCAGCATAACAAATGCCTGACACACAGGACAATGAGATATTACCCAAATAACCCACCCAACATCATGTCTCATCCTAACCTCAGCTCTTGCAATAAAACTAGGACTAGTCCCATTCCACTTCTGATTCCCCGAAGTTCTCCAAGGCTCCCCCCTCATCACTGGCCTACTACTCTCCACAGCCATAAAACTACCACCAATCACACTACTCTATATAACCGCCCAATCCCTAAACCCAACAGTGCTAACCGGCATGGCCATTCTATCCGCAGCTCTGGGGGGCTGAATAGGGCTAAACCAAACACAAGTCCGAAAAATTCTGGCCTTCTCCTCTATCTCTCACCTTGGATGAATAGCCATTATCCTGGTCTACAACCCTAAACTCACCCTGTTAAACTTCTACCTATACACCCTAATAACTGCAGCCATCTTCCTCACCCTAAACTCAACCAACACCACAAAACTATCTACCCTAATAACTTCATGAACCAAAGCCCCTGCACTAAGTGCAATGCTTATACTAACCCTACTATCCCTAGCAGGCCTACCACCCCTAACAGGATTCCTCCCCAAATGACTTATCATTCAAGAACTAACTAAACAGGAGATAACTCCCGCAGCAACTATCATTGCACTTCTCTCCCTCCTAGGATTATTTTTCTACCTCCGCCTCGCATACTGTGCAACAATTACACTACCCCCACACTCCACAAATCACATAAAACAGTGGCATACCAACAAACCCATTCCCTCCTTTATTGCCATCCTAACCGTCCTATCCACGACACTCCTCCCTCTATCCCCCATAATCTCCCCCACCATC
>E.alp.Alaska_USA_U5094
GGCCTCTTACTAGCCATACATTACACCGCAGACACCTCCCTAGCCTTTGCCTCCGTCGCGCACATCTGCCGAAACGTCCAATTCGGGTGACTAATCCGAAACCTCCACGCAAACGGAGCCTCTTTCTTTTTCATTTGCATCTACCTCCACATCGGCCGAGGTTTCTACTACGGCTCATACCTAAACAAAGAAACCTGAAACGTCGGAGTAGTTCTCCTCCTAGCCCTCATAGCAACCGCTTTCGTCGGATACGTACTCCCTTGAGGACAAATATCATTCTGAGGCGCCACAGTAATTACAAACCTATTCTCAGCAATCCCGTACATCGGCCAAACCCTAGTAGAATGAGCATGAGGTGGATTCTCAGTAGACAACCCCACCCTCACCCGATTCTTTGCCCTTCACTTCCTCCTTCCATTCCTCATCGCAGGACTAACACTAGTCCACCTCACCTTTCTTCACGAAACAGGATCAAACAACCCCCTAGGCATCCCATCAGATTGCGACAAAATCCCCTTCCACCCATACTACTCCACAAAAGACATTCTAGGATTCGCCCTCCTACTCATCCTCCTCGCCACTCTCGCCCTATTTTCCCCAAACCTCCTAGGAGACCCAGAAAACTTCACACCAGCCAACCCACTAGCTACACCTCCTCATATCAAACCCGAATGATACTTCCTCTTTGCATACGCCATTCTACGATCTATTCCCAACAAACTAGGCGGAGTCCTAGCACTCGCCGCCTCAGTCCTAGTTCTATTCCTCATCCCCCTCCTACACACCTCCAAACTACGCTCAATAACTTTCCGCCCCCTCTCACAAATCCTATTCTGAACGCTAGTAGCCAACCTCCTAATCCTAACCTGAGTAGGCAGCCAACCAGTCGAACATCCATTCATCATCATCGGCCAACTAGCCTCCTTCTCCTATTTCACAATTATCCTAGTCCTATTCCCCCTTGTCTCCATCCTAGAAAACAAGCTACTAAAACTCATGAACCCCCAAGCAAAACTGATCTTTATTTCCAGCCTCCTCCTAGGAACCACCATCGTAATCTCAAGCAACCACTGAATCACCGCCTGAGCCGGACTCGAAATCAATACTCTAGCCATCCTCCCTCTGATCTCAAAATCCCACCACCCCCGAGCTATCGAAGCCGCCACCAAATACTTCCTCACACAAGCAACCGCCTCCGCCCTTCTACTGTTCTCCAGCATAACAAATGCCTGACACACAGGACAATGAGATATTACCCAAATAACCCACCCAACATCATGTCTCATCCTAACCTCAGCTCTTGCAATAAAACTAGGACTAGTCCCATTCCACTTCTGATTCCCCGAAGTTCTCCAAGGCTCCCCCCTCATCACTGGCCTACTACTCTCCACAGCCATAAAACTACCACCAATCACACTACTCTATATAACTGCCCAATCCCTAAACCCAACAGTGCTAACCGGCATGGCCATCCTATCCGCAGCTCTGGGGGGCTGAATAGGGCTAAACCAAACACAAGTCCGAAAAATTCTGGCCTTCTCCTCTATCTCTCACCTTGGATGAATAGCTATTATCCTAGTCTACAACCCTAAACTCACCCTGTTAAACTTCTACCTATACACCCTAATAACTGCAGCCATCTTCCTCACCCTAAATTCAACCAACACCACAAAACTATCTACCCTAATAACTTCATGAACCAAAGCCCCTGCACTAAGTGCAATGCTCATACTAACCCTACTATCCCTAGCAGGCCTACCACCCCTAACAGGATTCCTCCCCAAATGACTTATCATTCAAGAACTAACTAAACAGGAAATAACTCCCGCAGCAACTATCATTGCACTTCTCTCCCTCCTAGGATTATTTTTCTACCTCCGCCTCGCATACTGTGCAACAATTACACTACCCCCACACTCCACAAATCACATAAAACAGTGGCATACCAACAAACCCATTCCCTCCTCTATTGCCATCCTAACCGTCCTATCCACGACACTCCTCCCTCTATCCCCCATAATCTCCCCCACCATC
>E.alp.Calif_USA_U5095
GGCCTCTTACTAGCCATACATTACACCGCAGACACTTCCCTAGCCTTTGCCTCCGTCGCGCACATCTGCCGAAACGTCCAATTCGGGTGACTAATCCGAAACCTCCACGCAAACGGAGCCTCTTTCTTTTTCATTTGCATCTACCTCCACATCGGCCGAGGTTTCTACTACGGCTCATACCTAAACAAAGAAACCTGAAACGTCGGAGTAGTTCTCCTCCTAGCCCTCATAGCAACCGCTTTCGTCGGATACGTACTCCCTTGAGGACAAATATCATTCTGAGGCGCCACAGTAATTACAAACCTATTCTCAGCAATCCCGTACATCGGCCAAACCCTAGTAGAATGAGCATGAGGCGGATTCTCAGTAGACAACCCCACCCTCACCCGATTCTTTGCCCTCCACTTCCTCCTTCCATTCCTCATCGCAGGACTAACACTAGTCCACCTCACCTTTCTTCACGAAACAGGATCAAACAACCCCCTAGGCATCCCGTCAGATTGCGACAAAATCCCCTTCCACCCATACTACTCCACAAAAGACATTCTAGGATTCGCCCTCCTACTCATCCTCCTCGCCACTCTCGCCCTATTTTCTCCAAACCTCCTAGGAGACCCAGAAAACTTCACACCAGCCAACCCACTAGCTACACCTCCTCATATCAAACCCGAATGATACTTCCTCTTTGCATACGCCATTCTACGATCTATTCCCAACAAACTAGGCGGAGTACTAGCACTCGCCGCCTCAGTCCTAGTTCTATTCCTCATCCCCTTCCTACACACCTCCAAACTACGCTCAATAACTTTCCGCCCCCTCTCACAAATCCTGTTCTGAACGCTAGTAGCCAACCTCCTAATCCTAACCTGAGTAGGCAGCCAACCAGTCGAACATCCATTCATCATCATCGGCCAGCTAGCCTCCCTCTCCTATTTCACAATTATCCTAGTCCTGTTCCCCCTTGTCTCCATCCTAGAAAACAAGCTACTAAAACTCATGAACCCCCAAGCAAAACTGATCTTTATTTCCAGCCTCCTCCTAGGAACCACCATCGTAATCTCAAGCAACCACTGAATCACCGCCTGAGCCGGACTCGAAATCAATACTCTAGCCATCCTCCCTCTGATCTCAAAATCCCACCACCCCCGAGCTATCGAAGCCGCCACCAAATACTTCCTCACACAAGCAACCGCCTCCGCCCTTCTACTGTTCTCCAGCATAACAAATGCCTGACACACAGGACAATGAGATATTACCCAAATAACCCACCCAACATCATGTCTCATCCTAACCTCAGCTCTTGCAATAAAACTAGGACTAGTCCCATTCCACTTCTGATTCCCCGAAGTTCTCCAAGGCTCCCCCCTCATCACTGGCCTACTACTCTCCACAGCCATAAAACTACCACCAATCACACTACTCTATATAACCGCCCAGTCCCTAAACCCAACAGTGCTAACCGGCATGGCCATTCTATCCGCAGCTCTGGGGGGCTGAATAGGGCTAAACCAAACACAAGTCCGAAAAATCCTGGCCTTCTCCTCTATCTCCCACCTTGGATGAATAGCTATTATCCTAGTCTACAACCCTAAACTCACCCTGTTAAACTTCTACCTATACACCCTAATAACTGCAGCCATCTTCCTCACCCTAAACTCAACCAACACCACAAAACTATCTACCCTAATAACTTCATGAACCAAAGCCCCTGCACTAAGTGCAATGCTTATACTAACCCTACTATCCCTAGCAGGCCTACCACCCCTAACAGGATTCCTCCCCAAATGACTTATCATTCAAGAATTAACTAAACAGGAGATAACTCCCGCAGCAACTATCATTGCACTTCTCTCCCTCCTAGGATTATTTTTCTACCTCCGCCTCGCATACTGTGCAACAATTACACTACCCCCACACTCCACAAATCACATAAAACAGTGGCATACCAACAAACCCATTCCCTCCTCTATTGCCATCCTAACCGTCCTATCCACGACACTCCTCCCTCTATCCCCCATAATCTCCCCCACCATC
>E.alp.Calif_USA_U5099
GGCCTCTTACTAGCCATACATTACACCGCAGACACTTCCCTAGCCTTTGCCTCCGTCGCGCACATCTGCCGAAACGTCCAATTCGGATGACTAATCCGAAACCTCCACGCAAACGGAGCCTCTTTCTTTTTCATTTGCATCTACCTCCACATCGGCCGAGGTTTCTACTACGGCTCATACCTAAACAAAGAAACCTGAAACGTCGGAGTAGTTCTCCTCCTAGCCCTCATAGCAACCGCTTTCGTCGGATACGTACTCCCTTGAGGACAAATATCATTCTGAGGCGCCACAGTAATTACAAACCTATTCTCAGCAATCCCGTACATCGGCCAAACCCTAGTAGAATGAGCATGAGGCGGATTCTCAGTAGACAACCCCACCCTCACCCGATTCTTTGCCCTTCACTTCCTCCTTCCATTCCTCATCGCAGGACTAACACTAGTCCACCTCACCTTTCTTCACGAAACAGGATCAAACAACCCCCTAGGCATCCCGTCAGATTGCGACAAAATCCCCTTCCACCCATACTACTCCACAAAAGACATTCTAGGATTCGCCCTCCTACTCATCCTCCTCGCCACTCTCGCCCTATTTTCTCCAAACCTCCTAGGAGACCCAGAAAACTTCACACCAGCCAACCCACTAGCTACACCTCCTCATATCAAACCCGAATGATACTTCCTCTTTGCATACGCCATTCTACGATCTATTCCCAACAAACTAGGCGGAGTACTAGCACTCGCCGCCTCAGTCCTAGTTCTATTCCTCATCCCCCTCCTACACACCTCCAAACTACGCTCAATAACTTTCCGCCCCCTCTCACAAATCCTATTCTGAACGCTAGTAGCCAACCTCCTAATCCTAACCTGAGTAGGCAGCCAACCAGCCGAACATCCATTCATCATCATCGGTCAGCTAGCCTCCTTCTCCTATTTCACAATTATCCTAGTCCTGTTCCCCCTTGTCTCCATCCTAGAAAACAAGCTACTAAAACTCATGAACCCCCAAGCAAAACTGATCTTTATTTCCAGCCTCCTCCTAGGAACCACCATCGTAATCTCAAGCAACCACTGAATCACCGCCTGAGCCGGACTCGAAATCAATACTCTAGCCATCCTCCCTCTGATCTCAAAATCCCACCACCCCCGAGCTATCGAAGCCGCCACCAAATACTTCCTTACACAGGCAACCGCCTCCGCCCTTCTACTGTTCTCCAGCATAACAAATGCCTGACACACAGGACAATGAGATATTACCCAAATAACCCACCCAACATCATGTCTCATCCTAACCTCAGCTCTTGCAATAAAACTAGGACTAGTCCCATTCCACTTCTGATTCCCCGAAGTTCTCCAAGGCTCCCCCCTCATCACTGGCCTACTACTCTCCACAGCCATAAAACTACCACCAATCACACTACTCTATATAACCGCCCAATCCCTAAACCCAACAGTGCTAACCGGCATGGCCATTCTATCCGCAGCTCTGGGGGGCTGAATAGGGCTAAACCAAACACAAGTCCGAAAAATCCTGGCCTTCTCCTCTATCTCCCACCTTGGATGAATAGCTATTATCCTAGTCTACAACCCTAAACTCACCCTGTTAAACTTCTACCTATACACCCTAATAACTGCAGCCATCTTCCTCACCCTAAACTCAACCAACACCACAAAACTATCTACCCTAATAACTTCATGAACCAAAGCCCCTGCACTAAGTGCAATGCTTATACTAACCCTACTATCCCTAGCAGGCCTACCACCCCTAACAGGATTCCTCCCCAAATGACTTATCATTCAAGAACTAACTAAACAGGAGATAACTCCCGCAGCAACTATCATTGCACTTCTCTCCCTCCTAGGATTATTTTTCTACCTCCGCCTCGCATACTGTGCAACAATTACACTACCCCCACACTCCACAAATCACATAAAACAGTGGCATACCAACAAACCCATTCCCTCCTCTATTGCCATCCTAACCGTCCTATCCACGACACTCCTCCCTCTATCCCCCATAATCTCCCCCACCATC
>E.alp.Nevada_USA_U5097
GGCCTCTTACTAGCCATACATTACACCGCAGACACTTCCCTAGCCTTTGCCTCCGTCGCGCACATCTGCCGAAACGTCCAATTCGGGTGACTAATCCGAAACCTCCACGCAAACGGAGCCTCTTTCTTTTTCATTTGCATCTACCTCCACATCGGCCGAGGTTTCTACTACGGCTCATACCTAAACAAAGAAACCTGAAACGTCGGAGTAGTTCTCCTCCTAGCCCTCATAGCAACCGCTTTCGTCGGATACGTACTCCCTTGAGGACAAATATCATTCTGAGGCGCCACAGTAATTACAAACCTATTCTCAGCAATCCCGTACATCGGCCAAACCCTAGTAGAATGAGCATGAGGCGGATTCTCAGTAGACAACCCCACCCTCACCCGATTCTTTGCCCTCCACTTCCTCCTTCCATTCCTCATCGCAGGACTAACACTAGTCCACCTCACCTTTCTTCACGAAACAGGATCAAACAACCCCCTAGGCATCCCGTCAGATTGCGACAAAATCCCCTTCCACCCATACTACTCCACAAAAGACATTCTAGGATTCGCCCTCCTACTCATCCTCCTCGCCACTCTCGCCCTATTTTCTCCAAACCTCCTAGGAGACCCAGAAAACTTCACACCAGCCAACCCACTAGCTACACCTCCCCATATCAAACCCGAATGATACTTCCTCTTTGCATACGCCATTCTACGATCTATTCCCAACAAACTAGGCGGAGTACTAGCACTCGCCGCCTCAGTCCTAGTTCTATTCCTCATCCCCCTCCTACACACCTCCAAACTACGCTCAATAACTTTCCGCCCCCTCTCACAAATCCTGTTCTGAACGCTAGTAGCCAACCTCCTAATCCTAACCTGAGTAGGCAGCCAACCAGTCGAACATCCATTCATCATCATCGGCCAGCTAGCCTCCTTCTCCTATTTCACAATTATCCTAGTCCTGTTCCCCCTTGTCTCCATCCTAGAAAACAAGCTACTAAAACTCATGAACCCCCAAGCAAAACTGATCTTTATTTCCAGCCTCCTCCTAGGAACCACCATCGTAATCTCAAGCAACCACTGAATCACCGCCTGAGCCGGACTCGAAATCAATACTCTAGCCATCCTCCCTCTGATCTCAAAATCCCACCACCCCCGAGCTATCGAAGCCGCCACCAAATACTTCCTCACACAAGCAACCGCCTCCGCCCTTCTACTGTTCTCCAGCATAACAAATGCCTGACACACAGGACAATGAGATATTACCCAAATAACCCACCCAACATCATGTCTCATCCTAACCTCAGCTCTTGCAATAAAACTAGGACTAGTCCCATTCCACTTCTGATTCCCCGAAGTTCTCCAAGGCTCCCCCCTCATCACTGGCCTACTACTCTCCACAGCCATAAAACTACCACCAATCACACTACTCTATATAACCGCCCAGTCCCTAAACCCAACAGTGCTAACCGGCATGGCCATTCTATCCGCAGCTCTGGGGGGCTGAATAGGGCTAAACCAAACACAAGTCCGAAAAATCCTGGCCTTCTCCTCTATCTCCCACCTTGGATGAATAGCTATTATCCTAGTCTACAACCCTAAACTCACCCTGTTAAACTTCTACCTATACACCCTAATAACTGCAGCCATCTTCCTCACCCTAAACTCAACCAACACCACAAAACTATCTACCCTAATAACTTCATGAACCAAAGCCCCTGCACTAAGTGCAATGCTTATACTAACCCTACTATCCCTAGCAGGCCTACCACCCCTAACAGGATTCCTCCCCAAATGACTTATCATTCAAGAATTAACTAAACAGGAGATAACTCCCGCAGCAACTATCATTGCACTTCTCTCCCTCCTAGGATTATTTTTCTACCTCCGCCTCGCATACTGTGCAACAATTACACTACCCCCACACTCCACAAATCACATAAAACAGTGGCATACCAACAAACCCATTCCCTCCTCTATTGCCATCCTAACCGTCCTATCCACGACACTCCTCCCTCTATCCCCCATAATCTCCCCCACCATC
>E.alp.Nevada_USA_U5098
GGCCTCTTACTAGCCATACATTACACCGCAGACACTTCCCTAGCCTTTGCCTCCGTCGCGCACATCTGCCGAAACGTCCAATTCGGATGACTAATCCGAAACCTCCACGCAAACGGAGCCTCTTTCTTTTTCATTTGCATCTACCTCCACATCGGCCGAGGTTTCTACTACGGCTCATACCTAAACAAAGAAACCTGAAACGTCGGAGTAGTTCTCCTCCTAGCCCTCATAGCAACCGCTTTCGTCGGATACGTACTCCCTTGAGGACAAATATCATTCTGAGGCGCCACAGTAATTACAAACCTATTCTCAGCAATCCCGTACATCGGCCAAACCCTAGTAGAATGAGCATGAGGCGGATTCTCAGTAGACAACCCCACCCTCACCCGATTCTTTGCCCTCCACTTCCTCCTTCCATTCCTCATCGCAGGACTAACACTAGTCCACCTCACCTTTCTTCACGAAACAGGATCAAACAACCCCCTAGGCATCCCGTCAGATTGCGACAAAATCCCCTTCCACCCATACTACTCCACAAAAGACATTCTAGGATTCGCCCTCCTACTCATCCTCCTCGCCACTCTCGCCCTATTTTCTCCAAACCTCCTAGGAGACCCAGAAAACTTCACACCAGCCAACCCACTAGCTACACCTCCTCATATCAAACCCGAATGATACTTCCTCTTTGCATACGCCATTCTACGATCTATTCCCAACAAACTAGGCGGAGTACTAGCACTCGCCGCCTCAGTCCTAGTTCTATTCCTCATCCCCCTCCTACACACCTCCAAACTACGCTCAATAACTTTCCGCCCCCTCTCACAAATCCTGTTCTGAACGCTAGTAGCCAACCTCCTAATCCTAACCTGAGTAGGCAGCCAACCAGTCGAACATCCATTCATCATCATCGGCCAGCTAGCCTCCTTCTCCTATTTCACAATTATCCTAGTCCTGTTCCCCCTTGTCTCCATCCTAGAAAACAAGCTACTAAAACTCATGAACCCCCAAGCAAAACTGATCTTTATTTCCAGCCTCCTCCTAGGAACCACCATCGTAATCTCAAGCAACCACTGAATCACCGCCTGAGCCGGACTCGAAATCAATACTCTAGCCATCCTCCCTCTGATCTCAAAATCCCACCACCCCCGAGCTATCGAAGCCGCCACCAAATACTTCCTCACACAAGCAACCGCCTCCGCCCTTCTACTGTTCTCCAGCATAACAAATGCCTGACACACAGGACAATGAGATATTACCCAAATAACCCACCCAACATCATGTCTCATCCTAACCTCAGCTCTTGCAATAAAACTAGGACTAGTCCCATTCCACTTCTGATTCCCCGAAGTTCTCCAAGGCTCCCCCCTCATCACTGGCCTACTACTCTCCACAGCCATAAAACTACCACCAATCACACTACTCTATATAACCGCCCAATCCCTAAACCCAACAGTGCTAACCGGCATGGCCATTCTATCCGCAGCTCTGGGGGGCTGAATAGGGCTAAACCAAACACAAGTCCGAAAAATCCTGGCCTTCTCCTCTATCTCCCACCTTGGATGAATAGCTATTATCCTAGTCTACAACCCTAAACTCACCCTGTTAAACTTCTACCTATACACCCTAATAACTGCAGCCATCTTCCTCACCCTAAACTCAACCAACACCACAAAACTATCTACCCTAATAACTTCATGAACCAAAGCCCCTGCACTAAGTGCAATGCTTATACTAACCCTACTATCCCTGGCAGGCCTACCACCCCTAACAGGATTCCTCCCCAAATGACTTATCATTCAAGAATTAACTAAACAGGAGATAACTCCCGCAGCAACTATCATTGCACTTCTCTCCCTCCTAGGATTATTTTTCTACCTCCGCCTCGCATACTGTGCAACAATTACACTACCCCCACACTCCACAAATCACATAAAACAGTGGCATACCAACAAACCCATTCCCTCCTCTATTGCCATCCTAACCGTCCTATCCACGACACTCCTCCCTCTATCCCCCATAATCTCCCCCACCATC
>E.alp.Utah_USA_U5096
GGCCTCTTACTAGCCATACATTACACCGCAGACACTTCCCTAGCCTTTGCCTCCGTCGCGCACATCTGCCGAAACGTCCAATTCGGGTGACTAATCCGAAACCTCCACGCAAACGGAGCCTCTTTCTTTTTCATTTGCATCTACCTCCATATCGGCCGAGGTTTCTACTACGGCTCATACCTAAACAAAGAAACCTGAAACGTCGGAGTAGTTCTCCTCCTAGCCCTCATAGCAACCGCTTTCGTCGGATACGTACTCCCTTGAGGACAAATATCATTCTGAGGCGCCACAGTAATTACAAACCTATTCTCAGCAATCCCGTACATTGGCCAAACCCTAGTAGAATGAGCATGAGGCGGATTCTCAGTAGACAACCCCACCCTCACCCGATTCTTTGCCCTTCACTTCCTCCTTCCATTCCTCATCGCAGGACTAACACTAGTCCACCTCACCTTTCTTCACGAAACAGGATCAAACAACCCCCTAGGCATCCCGTCAGATTGCGACAAAATCCCCTTCCACCCATACTACTCCACAAAAGACATTCTAGGATTCGCCCTCCTACTCATCCTCCTCGCCACTCTCGCCCTATTTTCTCCAAACCTCCTAGGAGACCCAGAAAACTTCACACCAGCCAACCCACTAGCTACACCTCCTCATATCAAACCCGAATGATACTTCCTCTTTGCGTACGCCATTCTACGATCTATTCCCAACAAACTAGGCGGAGTACTAGCACTCGCCGCCTCAGTCCTAGTTCTATTCCTCATCCCCCTCCTACACACCTCCAAACTACGCTCAATAACTTTCCGCCCCCTCTCACAAATCCTATTCTGAACGCTAGTAGCCAACCTCCTAATCCTAACCTGAGTAGGCAGCCAACCAGTCGAACATCCATTCATCATCATCGGTCAGCTAGCCTCCTTCTCCTATTTCACAATTATCCTAGTTCTGTTCCCCCTTGTCTCCATCCTAGAAAACAAGCTACTAAAACTCATGAACCCCCAAGCAAAACTGATCTTTATTTCCAGCCTCCTCCTAGGAACCACCATCGTAATCTCAAGCAACCACTGAATCACCGCCTGAGCCGGACTCGAAATCAATACTCTAGCCATCCTCCCTCTGATCTCAAAATCCCACCACCCCCGAGCTATCGAAGCCGCCACCAAATACTTCCTCACACAAGCAACCGCCTCCGCCCTTCTACTGTTCTCCAGCATAACAAATGCCTGACACACAGGACAATGAGATATTACCCAAATAACCCACCCAACATCATGTCTCATCCTAACCTCAGCTCTTGCAATAAAACTAGGACTAGTCCCATTCCACTTCTGATTCCCCGAAGTTCTCCAAGGCTCCCCCCTCATTACTGGCCTACTACTCTCCACAGCCATAAAACTACCACCAATCACACTACTCTATATAACCGCCCAATCCCTAAACCCAACAGTGCTAACCGGCATGGCCATTCTATCCGCAGCTCTGGGGGGCTGAATAGGGCTAAACCAAACACAAGTCCGAAAAATCCTGGCCTTCTCCTCTATCTCCCACCTTGGATGAATAGCTATTATCCTAGTCTACAACCCTAAACTCACCCTGTTAAACTTCTACCTATACACCCTAATAACTGCAGCCATCTTCCTCACCCTAAACTCAACCAACACCACAAAACTATCTACCCTAATAACTTCATGAACCAAAGCCCCTGCACTAAGTGCAATGCTTATACTAACCCTACTATCCCTAGCAGGCCTACCACCCCTAACAGGATTCCTCCCCAAATGACTTATCATTCAAGAACTAACTAAACAGGAGATAACTCCCGCAGCAACTATCATTGCACTTCTCTCCCTCCTAGGATTATTTTTCTACCTCCGCCTCGCATACTGTGCAACAATTACACTACCCCCACACTCCACAAATCACATAAAACAGTGGCATACCAACAAACCCATTCCCTCCTCTATTGCCATCCTAACCGTCCTATCCACGACACTCCTCCCTCTATCCCCCATAATCTCCCCCACCATC
>E.bilopha_Morocco_U612
GGCCTCCTACTAGCCATACATTACACCGCAGACACTTCCCTAGCCTTTGCCTCCGTTGCACACATCTGCCGAAACGTCCAATTCGGATGACTAATCCGAAACCTACACGCAAACGGAGCCTCTTTCTTTTTCATCTGCATCTACTTCCACATCGGCCGAGGTTTCTACTACGGCTCATACCTAAACAAAGAAACCTGAAACGTCGGAGTCGTTCTCCTCCTAGCCCTCATGGCAACCGCCTTCGTTGGATACGTACTCCCTTGAGGACAAATATCATTCTGAGGCGCCACAGTAATCACAAACCTATTCTCAGCAATCCCATACATCGGCCAAACCCTGGTAGAATGAGCATGAGGTGGATTCTCAGTAGACAACCCCACCCTCACCCGATTCTTCGCCCTTCACTTCCTCCTTCCATTCCTCATCGCAGGACTAACACTAGTCCACCTCACCTTCCTTCACGAAACAGGATCAAACAACCCCCTAGGCATCCCATCAGATTGCGATAAAATCCCCTTCCACCCGTACTACTCCACAAAAGACATTCTAGGGTTCGCCCTTCTACTCATCCTCCTTACCACTCTCGCCCTATTTTCCCCAAACCTCCTAGGAGATCCAGAAAACTTCACACCAGCCAACCCACTAGCTACACCTCCCCACATTAAACCCGAATGATACTTCCTCTTTGCATACGCCATTCTACGATCCATCCCCAACAAACTAGGCGGAGTACTAGCACTCGCCGCCTCAGTCCTAGTCCTATTCCTCATGCCCCTTCTACACACCTCTAAGCTACGTTCAATAACCTTCCGCCCTCTCTCACAAATCCTATTCTGAACACTAGTAGCCAACCTCCTAATCCTAACCTGAGTAGGCAGCCAACCAGTCGAACATCCATTCATCATCATCGGCCAACTAGCCTCCCTCTCCTACTTCACAATTATCTTAGTCCTATTCCCCCTTGTCTCCNNNNNNNNNNNNNNNNNNNNNNNNNNNATGAACCCCCAAGCAAAACTGATCTTCGTCTCCAGCCTCCTCCTAGGAACCACCATCGTAATCTCAAGCAACCACTGAATCACCGCCTGAGCCGGCCTCGAAATCAACACTCTAGCCATCCTCCCCCTGATCTCAAAATCCCACCACCCCCGAGCCATCGAAGCCGCCACCAAATACTTCCTTACACAAGCAACCGCCTCCGCCCTCTTACTGTTCTCCAGCATAACAAACGCCTGACACACAGGACAATGAGACATCACCCAAATAACCCACCCAACGTCATGTCTCATCCTAACCTCCGCCCTTGCAATAAAACTAGGGCTAGTCCCATTCCACTTCTGATTCCCCGAAGTCCTCCAAGGCTCCCCCCTCATCACTGGCCTACTACTCTCCACAGCCATAAAACTACCACCAATCGCACTACTCTATATAACCGCCCAATCCCTAAACCCAACAATCCTAACTGGCATGGCCATTCTATCCGCAGCTCTGGGGGGCTGAATAGGACTAAACCAAACACAAATCCGAAAAATCCTGGCTTTCTCCTCTATCTCCCACCTTGGATGAATAGCTATTATCCTAATCTACAACCCTAAGCTAACCCTACTAAACTTCTACCTATACGCTCTAATAACTGCAGCCATCTTCCTCACCCTAAACTCAACCAACACCACAAAACTATCTACCCTAATAACCTCATGAACCAAAGCCCCTGCACTGAGTGCAATACTCATACTAACCCTGCTATCCCTAGCAGGCCTACCACCCCTAACAGGGTTCCTCCCCAAATGACTTATCATTCAAGAACTAACTAAACAAGAGATAACTCCCGCAGCAACCATCATTGCACTTCTCTCCCTCCTAGGACTGTTTTTCTACCTCCGCCTCGCATACTGTGCAACAATTACACTACCCCCACACTCCACAAATCACATAAAACAGTGGCATACCAACAAACCCATCCCCTCCTCAATTGCCATCCTAACCGTCCTATCCACGACACTCCTCCCTCTATCCCCTATAATCTCCCCCACCATC
>Iceage_rev_compl
GGCCTCTTACTAGCCATACATTACACCGCAGACACTTCCCTAGCCTTTGCCTCCGTCGCGCACATCTGCCGAAACGTCCAATTCGGGTGACTAATCCGAAACCTCCACGCAAACGGAGCCTCTTTCTTTTTCATTTGCATCTACCTACACATCGGCCGAGGTTTCTACTACGGCTCATACCTAAACAAAGAAACCTGAAACGTCGGAGTAGTTCTCCTCCTAGCCCTCATAGCAACCGCTTTCGTCGGATACGTACTCCCTTGAGGACAAATATCATTCTGAGGCGCTACAGTAATTACAAACCTATTCTCAGCAATCCCGTACATCGGCCAAACCCTAGTAGAATGAGCATGAGGTGGATTCTCAGTAGACAACCCCACCCTCACCCGATTCTTTGCCCTTCACTTCCTCCTTCCATTCCTCATCGCAGGACTAACGCTAGTCCACCTCACCTTTCTTCACGAAACAGGATCAAACAACCCCCTAGGCATCCCGTCAGATTGCGACAAAATCCCCTTCCACCCATACTACTCCACAAAAGACATTCTAGGATTCGCCCTCCTACTCATCCTCCTCGCCACTCTCGCCCTATTTTCTCCAAACCTCCTAGGAGACCCAGAAAACTTCACACCAGCCAACCCACTAGCTACACCTCCTCATATCAAACCCGAATGATACTTCCTCTTTGCATACGCCATTCTACGATCTATTCCCAACAAACTAGGCGGAGTACTAGCACTCGCCGCCTCAGTCCTAGTTCTATTCCTCATCCCCCTCCTACACACCTCCAAACTGCGCTCAATAACTTTCCGCCCCCTCTCACAAATCCTATTCTGAACGCTAGTAGCCAACCTCCTAATCCTAACCTGAGTAGGCAGCCAACCAGTCGAACATCCATTCATCATCATCGGCCAGCTAGCCTCCTTCTCCTATTTCACAATTATCCTAGTCCTGTTCCCCCTTGTCTCCATCCTAGAAAACAAGCTACTAAAACTCATGAACCCCCAAGCAAAACTGATCTTTATTTCCAGCCTCCTCCTAGGAACCACCATCGTAATCTCAAGCAACCACTGAATCACCGCCTGAGCCGGACTCGAAATCAATACTCTAGCCATCCTCCCTCTGATCTCAAAATCCCACCACCCCCGAGCTATCGAAGCCGCCACCAAATACTTCCTCACACAAGCAACCGCCTCCGCCCTTCTACTGTTCTCCAGCATAACAAATGCCTGACACACAGGACAATGAGATATTACCCAAATAACCCACCCAACATCATGTCTCATCCTAACCTCCGCTCTTGCAATAAAACTAGGACTAGTCCCATTCCACTTCTGATTCCCCGAAGTTCTCCAAGGATCCCCCCTCATCACTGGCCTACTACTCTCCACAGCCATAAAACTACCACCAATCACACTACTCTATATAACCGCCCAATCCCTAAACCCAACAGTGCTAACCGGCATGGCCATTCTATCCGCAGCTCTGGGGGGCTGAATAGGGCTAAACCAAACACAAGTCCGAAAAATCCTGGCCTTCTCCTCTATCTCCCACCTTGGATGAATAGCTATTATCCTAGTCTACAACCCTAAACTCACCCTGTTAAACTTCTACCTATACACCCTAATAACTGCAGCCATCTTCCTCACCCTAAACTCAACCAACACCACAAAACTATCTACCCTAATAACTTCATGAACCAAAGCCCCTGCACTAAGTGCAATGCTTATACTAACCCTACTATCCCTAGCAGGCCTACCACCCCTAACAGGATTCCTCCCCAAATGACTTATCATTCAAGAACTAACTAAACAGGAGATAACTCCCGCAGCAACTATCATTGCACTTCTCTCCCTCCTAGGACTATTTTTCTACCTCCGCCTCGCATACTGTGCAACAATTACACTACCCCCACACTCCACAAATCACATAAAACAGTGGCATACCAACAAACCCATTCCCTCCTCTATTGCCATCCTAACCGTCCTATCCACGACACTCCTCCCTCTATCCCCCATAATCTCCCCCACCATC
